# Supplementary material for: rac-Diethyl 6-hy­droxy-4-[(2-hy­droxy­eth­yl)amino]-6-methyl-2-phenyl­cyclo­hex-3-ene-1,3-dicarboxyl­ate
Source: Acta Crystallogr Sect E Struct Rep Online. 2010 Dec 18;67(Pt 1):o187. doi: 10.1107/S1600536810052669 (PMC3050247; doi:10.1107/S1600536810052669)
Supplement: Supplementary file 1 [file e-67-0o187-sup1.cif]

##############################################################################
###                                                                        ###
###        Electronic paper (Acta Crystallographica Section E)             ###
###                                                                        ###
##############################################################################
#                                                                            #
# This CIF contains the data in a paper accepted for publication in Acta     #
# Crystallographica Section E. It conforms to the requirements of Notes      #
# for Authors for Section E, and has been peer reviewed under the auspices   #
# of the IUCr Commission on Journals.                                        #
#                                                                            #
# Full details of the Crystallographic Information File format               #
# are given in the paper "The Crystallographic Information File (CIF):       #
# a New Standard Archive File for Crystallography" by S. R. Hall, F. H.      #
# Allen and I. D. Brown [Acta Cryst. (1991), A47, 655-685].                  #
#                                                                            #
# The current version of the core CIF dictionary is obtainable from          #
# ftp://ftp.iucr.org/pub/cif_core.dic. The current version number is 2.4.    #
#                                                                            #
# Software is freely available for graphical display of the structure(s) in  #
# this CIF.  For information consult the CIF home page http://www.iucr.org/  #
# cif/home.html                                                              #
#                                                                            #
# This file may be used for bona fide research purposes within the           #
# scientific community so long as proper attribution is given to the journal # 
# article from which it was obtained.                                        #
#                                                                            #
##############################################################################
                                             
data_global
_audit_creation_method     'from SHELXL97 CIF and IUCr SHELXL97-template'
_journal_date_recd_electronic     2010-12-11
_journal_date_accepted     2010-12-15
_journal_name_full     'Acta Crystallographica, Section E'
_journal_year     2011
_journal_volume     67
_journal_issue      1
_journal_page_first     o187
_journal_page_last     o187
_journal_paper_category     QO
_journal_coeditor_code     KP2299
_publ_contact_author_name     'Abel M. Maharramov'
_publ_contact_author_address
;
Baku State University, Z. Khalilov St. 23, Baku, AZ-1148, Azerbaijan
;
_publ_contact_author_email     'orglab@mail.ru'
_publ_contact_author_fax     '+7(499)1355085'
_publ_contact_author_phone     '+994558230581'
_publ_section_title
;\
<i>rac</i>-Diethyl
6-hydroxy-4-[(2-hydroxyethyl)amino]-6-methyl-2-phenylcyclohex-3-ene-1,3-\
dicarboxylate
;
loop_
    _publ_author_name
    _publ_author_footnote
    _publ_author_address
    'Maharramov, Abel M.' ?
;
Baku State University, Z. Khalilov St. 23, Baku, AZ-1148, Azerbaijan
;
    'Ismiyev, Arif I.' .
;
Baku State University, Z. Khalilov St. 23, Baku, AZ-1148, Azerbaijan
;
    'Rashidov, Bahruz A.' .
;
Baku State University, Z. Khalilov St. 23, Baku, AZ-1148, Azerbaijan
;
data_I
_audit_creation_method     SHELXL-97
_chemical_name_systematic
;
<i>rac</i>-Diethyl
6-hydroxy-4-[(2-hydroxyethyl)amino]-6-methyl-2-phenylcyclohex-3-ene-1,3-
dicarboxylate
;
_chemical_name_common     ?
_chemical_formula_moiety     'C21 H29 N O6'
_chemical_formula_sum     'C21 H29 N O6'
_chemical_formula_iupac     'C21 H29 N O6'
_chemical_formula_weight     391.45
_chemical_melting_point     ?
_symmetry_cell_setting     monoclinic
_symmetry_space_group_name_H-M     'C 2/c'
_symmetry_space_group_name_Hall     '-C 2yc'
loop_
    _symmetry_equiv_pos_as_xyz
    'x, y, z'
    '-x, y, -z+1/2'
    'x+1/2, y+1/2, z'
    '-x+1/2, y+1/2, -z+1/2'
    '-x, -y, -z'
    'x, -y, z-1/2'
    '-x+1/2, -y+1/2, -z'
    'x+1/2, -y+1/2, z-1/2'
_cell_length_a     41.078(14)
_cell_length_b     5.940(2)
_cell_length_c     18.683(6)
_cell_angle_alpha     90.00
_cell_angle_beta     113.581(13)
_cell_angle_gamma     90.00
_cell_volume     4178(2)
_cell_formula_units_Z     8
_cell_measurement_reflns_used     2594
_cell_measurement_theta_min     2.38
_cell_measurement_theta_max     30.09
_cell_measurement_temperature     100(2)
_exptl_crystal_description     prism
_exptl_crystal_colour     colourless
_exptl_crystal_size_max     0.30
_exptl_crystal_size_mid     0.30
_exptl_crystal_size_min     0.30
_exptl_crystal_density_diffrn     1.245
_exptl_crystal_density_meas     ?
_exptl_crystal_density_method     'not measured'
_exptl_crystal_F_000     1680
_exptl_absorpt_coefficient_mu     0.091
_exptl_absorpt_correction_type     multi-scan
_exptl_absorpt_process_details     '(SADABS; Sheldrick, 1998)'
_exptl_absorpt_correction_T_min     0.9733
_exptl_absorpt_correction_T_max     0.9733
_exptl_special_details
;
;
_diffrn_ambient_temperature     100(2)
_diffrn_radiation_type     MoK\a
_diffrn_radiation_wavelength     0.71073
_diffrn_radiation_source     'fine-focus sealed tube'
_diffrn_radiation_monochromator     graphite
_diffrn_measurement_device_type     'Bruker APEXII CCD'
_diffrn_measurement_method     '\f and \w'
_diffrn_detector_area_resol_mean     ?
_diffrn_reflns_number     18275
_diffrn_reflns_av_R_equivalents     0.0601
_diffrn_reflns_av_sigmaI/netI     0.0466
_diffrn_reflns_theta_min     2.16
_diffrn_reflns_theta_max     27.00
_diffrn_reflns_theta_full     27.00
_diffrn_measured_fraction_theta_max     0.991
_diffrn_measured_fraction_theta_full     0.991
_diffrn_reflns_limit_h_min     -52
_diffrn_reflns_limit_h_max     48
_diffrn_reflns_limit_k_min     -7
_diffrn_reflns_limit_k_max     7
_diffrn_reflns_limit_l_min     -23
_diffrn_reflns_limit_l_max     23
_refine_special_details
;
Refinement of <i>F</i>^2^ against ALL reflections. The weighted <i>R</i>-factor
<i>wR</i> and goodness of fit <i>S</i> are based on <i>F</i>^2^, conventional
<i>R</i>-factors <i>R</i> are based on <i>F</i>, with <i>F</i> set to zero for
negative <i>F</i>^2^. The threshold expression of <i>F</i>^2^ >
\s(<i>F</i>^2^) is used only for calculating <i>R</i>-factors(gt) <i>etc</i>.
and is not relevant to the choice of reflections for refinement.
<i>R</i>-factors based on <i>F</i>^2^ are statistically about twice as large
as those based on <i>F</i>, and <i>R</i>- factors based on ALL data will be
even larger.
;
_reflns_number_total     4530
_reflns_number_gt     3052
_reflns_threshold_expression     'I>2\s(I)'
_refine_ls_structure_factor_coef     Fsqd
_refine_ls_matrix_type     full
_refine_ls_R_factor_all     0.0802
_refine_ls_R_factor_gt     0.0524
_refine_ls_wR_factor_gt     0.1252
_refine_ls_wR_factor_ref     0.1429
_refine_ls_goodness_of_fit_ref     1.002
_refine_ls_restrained_S_all     1.021
_refine_ls_number_reflns     4530
_refine_ls_number_parameters     263
_refine_ls_number_restraints     8
_refine_ls_hydrogen_treatment     constr
_refine_ls_weighting_scheme     calc
_refine_ls_weighting_details
         'calc w=1/[\s^2^(Fo^2^)+(0.0700P)^2^+1.6000P] where P=(Fo^2^+2Fc^2^)/3'
_atom_sites_solution_hydrogens     difmap
_atom_sites_solution_primary     direct
_atom_sites_solution_secondary     difmap
_refine_ls_shift/su_max     0.000
_refine_ls_shift/su_mean     0.000
_refine_diff_density_max     0.268
_refine_diff_density_min     -0.247
_refine_ls_extinction_method     none
_refine_ls_extinction_coef     ?
loop_
    _atom_type_symbol
    _atom_type_description
    _atom_type_scat_dispersion_real
    _atom_type_scat_dispersion_imag
    _atom_type_scat_source
    'C' 'C' 0.0033 0.0016
                         'International Tables Vol C Tables 4.2.6.8 and 6.1.1.4'
    'H' 'H' 0.0000 0.0000
                         'International Tables Vol C Tables 4.2.6.8 and 6.1.1.4'
    'N' 'N' 0.0061 0.0033
                         'International Tables Vol C Tables 4.2.6.8 and 6.1.1.4'
    'O' 'O' 0.0106 0.0060
                         'International Tables Vol C Tables 4.2.6.8 and 6.1.1.4'
_computing_data_collection     'APEX2 (Bruker, 2005)'
_computing_cell_refinement     'SAINT-Plus (Bruker, 2001)'
_computing_data_reduction     'SAINT-Plus (Bruker, 2001)'
_computing_structure_solution     'SHELXTL (Sheldrick, 2008)'
_computing_structure_refinement     'SHELXTL (Sheldrick, 2008)'
_computing_molecular_graphics     'SHELXTL (Sheldrick, 2008)'
_computing_publication_material     'SHELXTL (Sheldrick, 2008)'
loop_
    _atom_site_type_symbol
    _atom_site_label
    _atom_site_fract_x
    _atom_site_fract_y
    _atom_site_fract_z
    _atom_site_U_iso_or_equiv
    _atom_site_adp_type
    _atom_site_calc_flag
    _atom_site_refinement_flags
    _atom_site_occupancy
    _atom_site_disorder_assembly
    _atom_site_disorder_group
    O O1 0.45627(3) 0.6020(2) 0.27020(7) 0.0437(3) Uani d . 1 . .
    H H1O 0.4558 0.6389 0.2211 0.065 Uiso d R 1 . .
    O O2 0.40537(4) 0.7311(3) 0.49029(7) 0.0610(4) Uani d . 1 . .
    O O3 0.38193(4) 0.9619(2) 0.38680(7) 0.0524(4) Uani d . 1 . .
    O O4 0.39044(4) 0.6792(3) 0.11937(8) 0.0648(4) Uani d . 1 . .
    O O5 0.35176(4) 0.4026(3) 0.10896(7) 0.0627(4) Uani d D 1 . .
    O O6 0.47333(4) 0.3324(3) 0.64070(7) 0.0546(4) Uani d . 1 . .
    H H6O 0.4984 0.3482 0.6684 0.082 Uiso d R 1 . .
    N N1 0.44548(4) 0.3995(3) 0.47590(8) 0.0457(4) Uani d . 1 . .
    H H1N 0.4359 0.4776 0.5046 0.055 Uiso d R 1 . .
    C C1 0.40713(5) 0.6258(3) 0.36860(9) 0.0373(4) Uani d . 1 . .
    C C2 0.38927(5) 0.6718(3) 0.28057(9) 0.0375(4) Uani d . 1 A .
    H H2 0.4005 0.8089 0.2690 0.045 Uiso calc R 1 . .
    C C3 0.39557(5) 0.4713(3) 0.23451(9) 0.0385(4) Uani d . 1 . .
    H H3 0.3822 0.3388 0.2417 0.046 Uiso calc R 1 A .
    C C4 0.43481(5) 0.4067(3) 0.26514(9) 0.0390(4) Uani d . 1 A .
    C C5 0.44550(5) 0.3190(3) 0.34878(9) 0.0399(4) Uani d . 1 . .
    H H5A 0.4369 0.1623 0.3461 0.048 Uiso calc R 1 A .
    H H5B 0.4717 0.3150 0.3747 0.048 Uiso calc R 1 . .
    C C6 0.43160(5) 0.4552(3) 0.39896(9) 0.0368(4) Uani d . 1 A .
    C C7 0.47043(6) 0.2210(3) 0.51284(10) 0.0471(5) Uani d . 1 . .
    H H7A 0.4949 0.2737 0.5246 0.056 Uiso calc R 1 . .
    H H7B 0.4655 0.0905 0.4771 0.056 Uiso calc R 1 . .
    C C8 0.46723(6) 0.1506(4) 0.58791(10) 0.0506(5) Uani d . 1 . .
    H H8A 0.4432 0.0892 0.5753 0.061 Uiso calc R 1 . .
    H H8B 0.4846 0.0295 0.6132 0.061 Uiso calc R 1 . .
    C C9 0.39840(5) 0.7687(3) 0.42100(10) 0.0424(4) Uani d . 1 . .
    C C10 0.36501(6) 1.0945(4) 0.42722(13) 0.0575(6) Uani d . 1 . .
    H H10A 0.3704 1.2561 0.4246 0.069 Uiso calc R 1 . .
    H H10B 0.3742 1.0496 0.4828 0.069 Uiso calc R 1 . .
    C C11 0.32549(7) 1.0567(5) 0.38929(16) 0.0751(7) Uani d . 1 . .
    H H11A 0.3138 1.1501 0.4152 0.113 Uiso calc R 1 . .
    H H11B 0.3203 0.8977 0.3940 0.113 Uiso calc R 1 . .
    H H11C 0.3167 1.0977 0.3339 0.113 Uiso calc R 1 . .
    C C12 0.34941(5) 0.7105(3) 0.24955(10) 0.0426(4) Uani d . 1 . .
    C C13 0.32735(6) 0.5590(4) 0.26467(13) 0.0601(6) Uani d . 1 A .
    H H13 0.3375 0.4344 0.2981 0.072 Uiso calc R 1 . .
    C C14 0.29093(7) 0.5856(5) 0.23212(17) 0.0806(8) Uani d . 1 . .
    H H14 0.2763 0.4797 0.2433 0.097 Uiso calc R 1 A .
    C C15 0.27578(7) 0.7649(6) 0.18358(16) 0.0840(8) Uani d . 1 A .
    H H15 0.2507 0.7830 0.1611 0.101 Uiso calc R 1 . .
    C C16 0.29710(7) 0.9171(5) 0.16787(15) 0.0774(8) Uani d . 1 . .
    H H16 0.2868 1.0420 0.1348 0.093 Uiso calc R 1 A .
    C C17 0.33352(6) 0.8901(4) 0.19988(12) 0.0561(5) Uani d . 1 A .
    H H17 0.3480 0.9955 0.1878 0.067 Uiso calc R 1 . .
    C C18 0.38008(5) 0.5315(3) 0.14896(9) 0.0448(4) Uani d D 1 A .
    C C19 0.32971(18) 0.4777(12) 0.0292(2) 0.0852(16) Uani d PD 0.60 A 1
    H H19A 0.3422 0.4503 -0.0057 0.102 Uiso calc PR 0.60 A 1
    H H19B 0.3247 0.6408 0.0288 0.102 Uiso calc PR 0.60 A 1
    C C20 0.29543(14) 0.3442(11) 0.0017(4) 0.090(2) Uani d PD 0.60 A 1
    H H20A 0.2823 0.3655 -0.0546 0.135 Uiso calc PR 0.60 A 1
    H H20B 0.2809 0.3966 0.0292 0.135 Uiso calc PR 0.60 A 1
    H H20C 0.3009 0.1841 0.0128 0.135 Uiso calc PR 0.60 A 1
    C C19' 0.3332(3) 0.440(2) 0.0253(2) 0.0852(16) Uani d PD 0.40 A 2
    H H19C 0.3387 0.3178 -0.0040 0.102 Uiso calc PR 0.40 A 2
    H H19D 0.3409 0.5849 0.0106 0.102 Uiso calc PR 0.40 A 2
    C C20' 0.2936(2) 0.446(2) 0.0062(7) 0.090(2) Uani d PD 0.40 A 2
    H H20D 0.2805 0.4722 -0.0499 0.135 Uiso calc PR 0.40 A 2
    H H20E 0.2885 0.5680 0.0356 0.135 Uiso calc PR 0.40 A 2
    H H20F 0.2863 0.3021 0.0206 0.135 Uiso calc PR 0.40 A 2
    C C21 0.44184(6) 0.2255(4) 0.21482(11) 0.0509(5) Uani d . 1 . .
    H H21A 0.4379 0.2886 0.1635 0.076 Uiso calc R 1 A .
    H H21B 0.4257 0.0984 0.2083 0.076 Uiso calc R 1 . .
    H H21C 0.4665 0.1736 0.2404 0.076 Uiso calc R 1 . .
loop_
    _atom_site_aniso_label
    _atom_site_aniso_U_11
    _atom_site_aniso_U_22
    _atom_site_aniso_U_33
    _atom_site_aniso_U_12
    _atom_site_aniso_U_13
    _atom_site_aniso_U_23
    O1 0.0424(7) 0.0596(8) 0.0284(6) -0.0073(6) 0.0136(5) 0.0000(5)
    O2 0.0842(11) 0.0693(10) 0.0328(7) 0.0258(8) 0.0268(7) 0.0055(7)
    O3 0.0640(9) 0.0523(8) 0.0420(7) 0.0161(7) 0.0223(7) 0.0043(6)
    O4 0.0747(11) 0.0811(11) 0.0362(7) -0.0125(9) 0.0197(7) 0.0125(7)
    O5 0.0593(10) 0.0871(11) 0.0297(7) -0.0186(8) 0.0051(6) -0.0025(7)
    O6 0.0460(8) 0.0852(10) 0.0295(6) 0.0036(7) 0.0118(6) -0.0072(7)
    N1 0.0523(10) 0.0588(10) 0.0246(7) 0.0163(8) 0.0140(7) 0.0048(7)
    C1 0.0379(10) 0.0466(10) 0.0266(8) 0.0022(8) 0.0122(7) 0.0019(7)
    C2 0.0402(10) 0.0437(9) 0.0268(7) -0.0006(8) 0.0114(7) 0.0038(7)
    C3 0.0416(10) 0.0462(10) 0.0258(8) -0.0044(8) 0.0115(7) 0.0019(7)
    C4 0.0437(11) 0.0481(10) 0.0263(8) -0.0017(8) 0.0152(7) -0.0005(7)
    C5 0.0440(11) 0.0482(10) 0.0278(8) 0.0061(8) 0.0146(7) 0.0024(7)
    C6 0.0378(10) 0.0476(10) 0.0242(7) -0.0014(8) 0.0115(7) -0.0007(7)
    C7 0.0525(12) 0.0580(12) 0.0284(8) 0.0146(9) 0.0138(8) 0.0051(8)
    C8 0.0570(13) 0.0608(12) 0.0293(9) 0.0069(10) 0.0124(8) 0.0079(8)
    C9 0.0430(11) 0.0497(10) 0.0329(8) 0.0041(9) 0.0136(8) 0.0002(8)
    C10 0.0666(15) 0.0548(12) 0.0534(12) 0.0160(11) 0.0264(11) 0.0000(10)
    C11 0.0705(17) 0.0824(17) 0.0780(16) 0.0095(14) 0.0355(14) -0.0034(14)
    C12 0.0402(11) 0.0537(11) 0.0306(8) 0.0018(9) 0.0106(7) 0.0046(8)
    C13 0.0475(13) 0.0747(15) 0.0566(12) 0.0020(11) 0.0193(10) 0.0196(11)
    C14 0.0495(15) 0.109(2) 0.0837(18) -0.0089(15) 0.0269(13) 0.0163(16)
    C15 0.0408(14) 0.121(2) 0.0760(17) 0.0139(15) 0.0087(12) 0.0119(17)
    C16 0.0581(16) 0.0904(19) 0.0672(15) 0.0222(14) 0.0079(12) 0.0212(14)
    C17 0.0514(13) 0.0600(13) 0.0484(11) 0.0060(10) 0.0111(10) 0.0112(10)
    C18 0.0442(11) 0.0573(11) 0.0304(8) -0.0019(9) 0.0122(8) 0.0004(8)
    C19 0.066(2) 0.145(3) 0.0269(11) -0.014(2) 0.0000(12) 0.0007(15)
    C20 0.066(2) 0.125(7) 0.0596(19) 0.000(3) 0.0030(16) 0.003(4)
    C19' 0.066(2) 0.145(3) 0.0269(11) -0.014(2) 0.0000(12) 0.0007(15)
    C20' 0.066(2) 0.125(7) 0.0596(19) 0.000(3) 0.0030(16) 0.003(4)
    C21 0.0642(14) 0.0573(12) 0.0362(9) 0.0049(10) 0.0253(9) -0.0034(9)
_geom_special_details
;
All e.s.d.'s (except the e.s.d. in the dihedral angle between two l.s. planes)
are estimated using the full covariance matrix. The cell e.s.d.'s are taken
into account individually in the estimation of e.s.d.'s in distances, angles
and torsion angles; correlations between e.s.d.'s in cell parameters are only
used when they are defined by crystal symmetry. An approximate (isotropic)
treatment of cell e.s.d.'s is used for estimating e.s.d.'s involving l.s.
planes.
;
loop_
    _geom_bond_atom_site_label_1
    _geom_bond_atom_site_label_2
    _geom_bond_site_symmetry_2
    _geom_bond_distance
    _geom_bond_publ_flag
    O1 C4 . 1.437(2) ?
    O1 H1O . 0.9360 ?
    O2 C9 . 1.229(2) ?
    O3 C9 . 1.356(2) ?
    O3 C10 . 1.447(2) ?
    O4 C18 . 1.202(2) ?
    O5 C18 . 1.343(2) ?
    O5 C19' . 1.456(3) ?
    O5 C19 . 1.470(3) ?
    O6 C8 . 1.416(2) ?
    O6 H6O . 0.9543 ?
    N1 C6 . 1.358(2) ?
    N1 C7 . 1.444(2) ?
    N1 H1N . 0.9087 ?
    C1 C6 . 1.380(3) ?
    C1 C9 . 1.445(2) ?
    C1 C2 . 1.534(2) ?
    C2 C12 . 1.520(3) ?
    C2 C3 . 1.550(2) ?
    C2 H2 . 1.0000 ?
    C3 C18 . 1.508(2) ?
    C3 C4 . 1.528(3) ?
    C3 H3 . 1.0000 ?
    C4 C21 . 1.531(2) ?
    C4 C5 . 1.535(2) ?
    C5 C6 . 1.512(2) ?
    C5 H5A . 0.9900 ?
    C5 H5B . 0.9900 ?
    C7 C8 . 1.519(2) ?
    C7 H7A . 0.9900 ?
    C7 H7B . 0.9900 ?
    C8 H8A . 0.9900 ?
    C8 H8B . 0.9900 ?
    C10 C11 . 1.506(3) ?
    C10 H10A . 0.9900 ?
    C10 H10B . 0.9900 ?
    C11 H11A . 0.9800 ?
    C11 H11B . 0.9800 ?
    C11 H11C . 0.9800 ?
    C12 C13 . 1.384(3) ?
    C12 C17 . 1.393(3) ?
    C13 C14 . 1.380(3) ?
    C13 H13 . 0.9500 ?
    C14 C15 . 1.376(4) ?
    C14 H14 . 0.9500 ?
    C15 C16 . 1.370(4) ?
    C15 H15 . 0.9500 ?
    C16 C17 . 1.381(3) ?
    C16 H16 . 0.9500 ?
    C17 H17 . 0.9500 ?
    C19 C20 . 1.515(3) ?
    C19 H19A . 0.9900 ?
    C19 H19B . 0.9900 ?
    C20 H20A . 0.9800 ?
    C20 H20B . 0.9800 ?
    C20 H20C . 0.9800 ?
    C19' C20' . 1.523(3) ?
    C19' H19C . 0.9900 ?
    C19' H19D . 0.9900 ?
    C20' H20D . 0.9800 ?
    C20' H20E . 0.9800 ?
    C20' H20F . 0.9800 ?
    C21 H21A . 0.9800 ?
    C21 H21B . 0.9800 ?
    C21 H21C . 0.9800 ?
loop_
    _geom_angle_atom_site_label_1
    _geom_angle_atom_site_label_2
    _geom_angle_atom_site_label_3
    _geom_angle_site_symmetry_1
    _geom_angle_site_symmetry_3
    _geom_angle
    _geom_angle_publ_flag
    C4 O1 H1O . . 110.6 ?
    C9 O3 C10 . . 117.92(15) ?
    C18 O5 C19' . . 118.3(3) ?
    C18 O5 C19 . . 115.9(2) ?
    C19' O5 C19 . . 11.3(10) ?
    C8 O6 H6O . . 107.7 ?
    C6 N1 C7 . . 126.98(15) ?
    C6 N1 H1N . . 113.8 ?
    C7 N1 H1N . . 119.0 ?
    C6 C1 C9 . . 119.37(15) ?
    C6 C1 C2 . . 121.94(15) ?
    C9 C1 C2 . . 118.67(15) ?
    C12 C2 C1 . . 114.57(14) ?
    C12 C2 C3 . . 107.33(14) ?
    C1 C2 C3 . . 110.10(14) ?
    C12 C2 H2 . . 108.2 ?
    C1 C2 H2 . . 108.2 ?
    C3 C2 H2 . . 108.2 ?
    C18 C3 C4 . . 113.02(14) ?
    C18 C3 C2 . . 108.21(15) ?
    C4 C3 C2 . . 111.72(14) ?
    C18 C3 H3 . . 107.9 ?
    C4 C3 H3 . . 107.9 ?
    C2 C3 H3 . . 107.9 ?
    O1 C4 C3 . . 110.45(14) ?
    O1 C4 C21 . . 110.28(14) ?
    C3 C4 C21 . . 112.11(15) ?
    O1 C4 C5 . . 106.80(14) ?
    C3 C4 C5 . . 107.19(13) ?
    C21 C4 C5 . . 109.82(15) ?
    C6 C5 C4 . . 115.09(15) ?
    C6 C5 H5A . . 108.5 ?
    C4 C5 H5A . . 108.5 ?
    C6 C5 H5B . . 108.5 ?
    C4 C5 H5B . . 108.5 ?
    H5A C5 H5B . . 107.5 ?
    N1 C6 C1 . . 122.83(15) ?
    N1 C6 C5 . . 115.03(15) ?
    C1 C6 C5 . . 122.12(14) ?
    N1 C7 C8 . . 109.65(15) ?
    N1 C7 H7A . . 109.7 ?
    C8 C7 H7A . . 109.7 ?
    N1 C7 H7B . . 109.7 ?
    C8 C7 H7B . . 109.7 ?
    H7A C7 H7B . . 108.2 ?
    O6 C8 C7 . . 112.12(17) ?
    O6 C8 H8A . . 109.2 ?
    C7 C8 H8A . . 109.2 ?
    O6 C8 H8B . . 109.2 ?
    C7 C8 H8B . . 109.2 ?
    H8A C8 H8B . . 107.9 ?
    O2 C9 O3 . . 120.81(16) ?
    O2 C9 C1 . . 126.18(17) ?
    O3 C9 C1 . . 112.98(15) ?
    O3 C10 C11 . . 109.02(18) ?
    O3 C10 H10A . . 109.9 ?
    C11 C10 H10A . . 109.9 ?
    O3 C10 H10B . . 109.9 ?
    C11 C10 H10B . . 109.9 ?
    H10A C10 H10B . . 108.3 ?
    C10 C11 H11A . . 109.5 ?
    C10 C11 H11B . . 109.5 ?
    H11A C11 H11B . . 109.5 ?
    C10 C11 H11C . . 109.5 ?
    H11A C11 H11C . . 109.5 ?
    H11B C11 H11C . . 109.5 ?
    C13 C12 C17 . . 117.61(19) ?
    C13 C12 C2 . . 121.15(17) ?
    C17 C12 C2 . . 121.05(17) ?
    C14 C13 C12 . . 121.2(2) ?
    C14 C13 H13 . . 119.4 ?
    C12 C13 H13 . . 119.4 ?
    C15 C14 C13 . . 120.3(2) ?
    C15 C14 H14 . . 119.9 ?
    C13 C14 H14 . . 119.9 ?
    C16 C15 C14 . . 119.5(2) ?
    C16 C15 H15 . . 120.2 ?
    C14 C15 H15 . . 120.2 ?
    C15 C16 C17 . . 120.4(2) ?
    C15 C16 H16 . . 119.8 ?
    C17 C16 H16 . . 119.8 ?
    C16 C17 C12 . . 121.0(2) ?
    C16 C17 H17 . . 119.5 ?
    C12 C17 H17 . . 119.5 ?
    O4 C18 O5 . . 123.21(15) ?
    O4 C18 C3 . . 125.72(16) ?
    O5 C18 C3 . . 111.03(16) ?
    O5 C19 C20 . . 107.3(3) ?
    O5 C19 H19A . . 110.3 ?
    C20 C19 H19A . . 110.3 ?
    O5 C19 H19B . . 110.3 ?
    C20 C19 H19B . . 110.3 ?
    H19A C19 H19B . . 108.5 ?
    O5 C19' C20' . . 107.8(3) ?
    O5 C19' H19C . . 110.1 ?
    C20' C19' H19C . . 110.1 ?
    O5 C19' H19D . . 110.1 ?
    C20' C19' H19D . . 110.1 ?
    H19C C19' H19D . . 108.5 ?
    C19' C20' H20D . . 109.5 ?
    C19' C20' H20E . . 109.5 ?
    H20D C20' H20E . . 109.5 ?
    C19' C20' H20F . . 109.5 ?
    H20D C20' H20F . . 109.5 ?
    H20E C20' H20F . . 109.5 ?
    C4 C21 H21A . . 109.5 ?
    C4 C21 H21B . . 109.5 ?
    H21A C21 H21B . . 109.5 ?
    C4 C21 H21C . . 109.5 ?
    H21A C21 H21C . . 109.5 ?
    H21B C21 H21C . . 109.5 ?
loop_
    _geom_torsion_atom_site_label_1
    _geom_torsion_atom_site_label_2
    _geom_torsion_atom_site_label_3
    _geom_torsion_atom_site_label_4
    _geom_torsion_site_symmetry_1
    _geom_torsion_site_symmetry_2
    _geom_torsion_site_symmetry_3
    _geom_torsion_site_symmetry_4
    _geom_torsion
    _geom_torsion_publ_flag
    C6 C1 C2 C12 . . . . 134.86(18) ?
    C9 C1 C2 C12 . . . . -46.3(2) ?
    C6 C1 C2 C3 . . . . 13.8(2) ?
    C9 C1 C2 C3 . . . . -167.34(16) ?
    C12 C2 C3 C18 . . . . 59.04(18) ?
    C1 C2 C3 C18 . . . . -175.64(14) ?
    C12 C2 C3 C4 . . . . -175.91(13) ?
    C1 C2 C3 C4 . . . . -50.59(18) ?
    C18 C3 C4 O1 . . . . 71.70(18) ?
    C2 C3 C4 O1 . . . . -50.64(17) ?
    C18 C3 C4 C21 . . . . -51.7(2) ?
    C2 C3 C4 C21 . . . . -174.06(14) ?
    C18 C3 C4 C5 . . . . -172.31(15) ?
    C2 C3 C4 C5 . . . . 65.35(18) ?
    O1 C4 C5 C6 . . . . 75.18(19) ?
    C3 C4 C5 C6 . . . . -43.2(2) ?
    C21 C4 C5 C6 . . . . -165.23(16) ?
    C7 N1 C6 C1 . . . . 178.34(19) ?
    C7 N1 C6 C5 . . . . -2.8(3) ?
    C9 C1 C6 N1 . . . . 6.8(3) ?
    C2 C1 C6 N1 . . . . -174.32(17) ?
    C9 C1 C6 C5 . . . . -171.97(17) ?
    C2 C1 C6 C5 . . . . 6.9(3) ?
    C4 C5 C6 N1 . . . . -170.10(16) ?
    C4 C5 C6 C1 . . . . 8.8(3) ?
    C6 N1 C7 C8 . . . . -156.00(19) ?
    N1 C7 C8 O6 . . . . -58.2(2) ?
    C10 O3 C9 O2 . . . . -15.2(3) ?
    C10 O3 C9 C1 . . . . 166.70(17) ?
    C6 C1 C9 O2 . . . . -14.7(3) ?
    C2 C1 C9 O2 . . . . 166.41(19) ?
    C6 C1 C9 O3 . . . . 163.31(16) ?
    C2 C1 C9 O3 . . . . -15.6(2) ?
    C9 O3 C10 C11 . . . . -102.7(2) ?
    C1 C2 C12 C13 . . . . -52.1(2) ?
    C3 C2 C12 C13 . . . . 70.5(2) ?
    C1 C2 C12 C17 . . . . 133.07(19) ?
    C3 C2 C12 C17 . . . . -104.3(2) ?
    C17 C12 C13 C14 . . . . -0.4(3) ?
    C2 C12 C13 C14 . . . . -175.5(2) ?
    C12 C13 C14 C15 . . . . 0.0(4) ?
    C13 C14 C15 C16 . . . . -0.1(4) ?
    C14 C15 C16 C17 . . . . 0.6(4) ?
    C15 C16 C17 C12 . . . . -1.0(4) ?
    C13 C12 C17 C16 . . . . 0.9(3) ?
    C2 C12 C17 C16 . . . . 175.9(2) ?
    C19' O5 C18 O4 . . . . 1.5(8) ?
    C19 O5 C18 O4 . . . . -11.0(5) ?
    C19' O5 C18 C3 . . . . 179.3(7) ?
    C19 O5 C18 C3 . . . . 166.8(5) ?
    C4 C3 C18 O4 . . . . -58.8(3) ?
    C2 C3 C18 O4 . . . . 65.5(3) ?
    C4 C3 C18 O5 . . . . 123.50(18) ?
    C2 C3 C18 O5 . . . . -112.22(18) ?
    C18 O5 C19 C20 . . . . -167.3(4) ?
    C19' O5 C19 C20 . . . . 88(2) ?
    C18 O5 C19' C20' . . . . -133.8(6) ?
    C19 O5 C19' C20' . . . . -53(2) ?
loop_
    _geom_hbond_atom_site_label_D
    _geom_hbond_atom_site_label_H
    _geom_hbond_atom_site_label_A
    _geom_hbond_site_symmetry_A
    _geom_hbond_distance_DH
    _geom_hbond_distance_HA
    _geom_hbond_distance_DA
    _geom_hbond_angle_DHA
    _geom_hbond_publ_flag
    O1 H1O O6 6_565 0.936 1.916 2.802(2) 157 yes
    O1 H1O O4 1_555 0.936 2.605 3.061(2) 110 ?
    O6 H6O O1 5_666 0.954 1.778 2.727(2) 172 yes
    N1 H1N O2 1_555 0.909 1.909 2.650(2) 137 yes
