# Supplementary material for: rac-Diethyl 6-hy­droxy-4-[(2-hy­droxy­eth­yl)amino]-6-methyl-2-phenyl­cyclo­hex-3-ene-1,3-dicarboxyl­ate
Source: Acta Crystallogr Sect E Struct Rep Online. 2010 Dec 18;67(Pt 1):o187. doi: 10.1107/S1600536810052669 (PMC3050247; doi:10.1107/S1600536810052669)
Supplement: Supplementary file 2 [file e-67-0o187-Isup2.hkl]

# 
# h,k,l, Fc-squared, Fo-squared, sigma(Fo-squared) and status flag 
# 
data_I
_shelx_title ' rizv in C2/c' 
_shelx_refln_list_code          4 
_shelx_F_calc_maximum      329.17 
_exptl_crystal_F_000      1680.00 
_reflns_d_resolution_high  0.7828 
 
loop_ 
 _symmetry_equiv_pos_as_xyz 
 'x, y, z' 
 '-x, y, -z+1/2' 
 'x+1/2, y+1/2, z' 
 '-x+1/2, y+1/2, -z+1/2' 
 '-x, -y, -z' 
 'x, -y, z-1/2' 
 '-x+1/2, -y+1/2, -z' 
 'x+1/2, -y+1/2, z-1/2' 
 
_cell_length_a    41.0776 
_cell_length_b     5.9400 
_cell_length_c    18.6826 
_cell_angle_alpha  90.000 
_cell_angle_beta  113.581 
_cell_angle_gamma  90.000 
 
_shelx_F_squared_multiplier     1.000 
 
loop_ 
 _refln_index_h 
 _refln_index_k 
 _refln_index_l 
 _refln_F_squared_calc 
 _refln_F_squared_meas 
 _refln_F_squared_sigma 
 _refln_observed_status 
   4   0   0    84258.67    80103.87   3997.61 o 
   6   0   0     1468.37     1467.61     42.69 o 
   8   0   0    16989.82    16481.11    444.39 o 
  10   0   0      620.10      539.39     24.02 o 
  12   0   0    30338.83    29498.04   1315.78 o 
  14   0   0    18905.32    18532.85    741.40 o 
  16   0   0     9401.71     9550.54    371.57 o 
  18   0   0    21763.85    21240.17    966.37 o 
  20   0   0     1300.25     1482.28    123.32 o 
  22   0   0     6666.00     7094.16    255.85 o 
  24   0   0     1002.93     1086.41     65.18 o 
  26   0   0     2137.60     2034.43     80.01 o 
  28   0   0      834.19      737.10     58.52 o 
  30   0   0      835.88      818.41     40.73 o 
  32   0   0        0.09      -15.13     15.13 o 
  34   0   0     2374.45     2285.39     91.06 o 
  36   0   0       73.22      111.44     19.51 o 
  38   0   0      227.46      213.52     54.28 o 
  40   0   0      442.06      526.01     68.72 o 
  42   0   0        2.69      105.33     42.21 o 
   1   1   0    59436.66    53338.24   1646.36 o 
   3   1   0        8.26       -2.33      5.45 o 
   5   1   0     6095.75     5369.84     94.53 o 
   7   1   0    14750.62    13312.13    422.71 o 
   9   1   0     3181.76     2830.05     61.90 o 
  11   1   0     1043.48     1045.55     24.37 o 
  13   1   0      534.53      469.72     15.65 o 
  15   1   0      824.57      887.87     25.86 o 
  17   1   0       84.79       97.76     10.35 o 
  19   1   0    10493.96    11146.27    336.68 o 
  21   1   0      105.49      110.66     30.78 o 
  23   1   0     1268.13     1402.26     40.34 o 
  25   1   0      762.20      778.12     29.06 o 
  27   1   0       34.86       29.08      8.87 o 
  29   1   0      133.44      103.05     11.28 o 
  31   1   0      282.27      220.66     34.06 o 
  33   1   0       53.56       32.62     16.06 o 
  35   1   0       60.41       63.30     27.57 o 
  37   1   0      206.36      185.89     22.68 o 
  39   1   0       32.80       29.38     23.74 o 
  41   1   0       87.76      171.42     63.62 o 
  45   1   0       20.30      452.17    210.16 o 
   2   2   0    12167.79    11416.67    422.50 o 
   4   2   0     5602.69     4980.27    103.05 o 
   6   2   0     7332.93     7240.35    168.07 o 
   8   2   0     2337.37     2159.67     47.07 o 
  10   2   0      366.99      285.85     10.59 o 
  12   2   0        0.77       -0.26      4.83 o 
  14   2   0      650.20      546.57     17.25 o 
  16   2   0     8068.23     7399.15    169.17 o 
  18   2   0     1311.40     1370.47     44.45 o 
  20   2   0     1852.83     1709.99     54.38 o 
  22   2   0      658.98      542.84     25.23 o 
  24   2   0     3823.90     3852.52    111.26 o 
  26   2   0       51.32       50.99     15.33 o 
  28   2   0       77.63       41.06     16.81 o 
  30   2   0        0.05      -16.46     16.46 o 
  32   2   0      888.04      948.26     40.34 o 
  34   2   0       13.86       -1.74     16.31 o 
  36   2   0      571.70      569.01     44.78 o 
  38   2   0      434.72      467.29     35.46 o 
  40   2   0       35.66      105.97     28.16 o 
  42   2   0      145.90      186.44     29.51 o 
  44   2   0       26.65       33.14     24.69 o 
  46   2   0       22.79       81.71     45.95 o 
   1   3   0     4036.02     3974.76     87.60 o 
   5   3   0     1557.46     1920.25     49.87 o 
   7   3   0      288.04      249.18     19.34 o 
   9   3   0     1528.27     1256.32     30.66 o 
  11   3   0      151.93      154.66      9.26 o 
  13   3   0      965.81      807.25     24.05 o 
  15   3   0       10.63       -6.01      6.01 o 
  17   3   0        1.27       -2.70      6.30 o 
  19   3   0     1120.52     1188.88     33.23 o 
  21   3   0      576.34      562.08     19.84 o 
  23   3   0      685.15      738.07     32.44 o 
  25   3   0       39.15       54.08     16.89 o 
  27   3   0        4.10        0.78     15.48 o 
  29   3   0      761.26      738.76     34.73 o 
  31   3   0      748.48      731.39     35.47 o 
  33   3   0       70.30       93.84     23.09 o 
  35   3   0      231.31      213.97     28.57 o 
  37   3   0       31.90       30.75     22.65 o 
  39   3   0        8.04       12.95     22.37 o 
  41   3   0        0.86      -15.40     22.25 o 
  43   3   0       47.98       64.01     28.17 o 
   0   4   0      366.76      377.18     23.61 o 
   2   4   0      165.95      195.96     13.71 o 
   4   4   0      679.49      724.54     22.62 o 
   6   4   0      711.08      653.81     21.40 o 
   8   4   0     1350.68     1369.09     34.62 o 
  10   4   0     1884.38     1787.60     46.35 o 
  12   4   0      385.92      385.42     17.43 o 
  14   4   0      148.58      174.18     11.56 o 
  16   4   0       23.78        6.00      7.85 o 
  18   4   0      203.24      195.59     11.99 o 
  20   4   0      145.76      167.53     15.10 o 
  22   4   0      116.42       81.69     17.58 o 
  24   4   0      449.71      457.73     27.35 o 
  26   4   0      118.76      110.43     19.06 o 
  28   4   0       10.24      -11.26     15.91 o 
  30   4   0       17.13       18.45     19.90 o 
  32   4   0       48.96       54.80     22.21 o 
  34   4   0        1.35       -7.65     20.81 o 
  36   4   0        1.37      -20.13     20.13 o 
  38   4   0        0.00      -16.52     22.26 o 
  40   4   0      104.97       92.98     29.46 o 
   1   5   0       30.25       59.16     13.06 o 
   3   5   0      938.48      970.13     29.61 o 
   5   5   0       52.98      109.42     29.93 o 
   7   5   0      728.40      724.33     23.71 o 
   9   5   0      497.61      420.44     17.97 o 
  11   5   0      155.91      169.50     13.44 o 
  13   5   0       14.91        2.96      9.12 o 
  15   5   0        8.13        7.71      9.59 o 
  17   5   0       24.00       33.76      9.71 o 
  19   5   0        1.16       -6.95     12.38 o 
  21   5   0      125.21      111.89     16.55 o 
  23   5   0       51.49       12.79     14.90 o 
  25   5   0       23.75        7.01     19.60 o 
  27   5   0        0.34       -5.76     19.17 o 
  29   5   0       14.02       12.74     21.26 o 
  31   5   0       13.56       -0.16     21.62 o 
  33   5   0       84.84      137.91     28.84 o 
  35   5   0       10.52        9.50     25.65 o 
   0   6   0      267.10      297.28     25.63 o 
   2   6   0       16.90        7.38     13.91 o 
   4   6   0        0.38      -10.17     10.17 o 
   6   6   0       13.09       12.27     12.88 o 
   8   6   0      301.58      338.20     18.63 o 
  10   6   0      227.07      224.06     15.98 o 
  12   6   0       47.84       44.46     12.03 o 
  14   6   0      297.87      347.79     17.57 o 
  16   6   0        0.37       -8.84     14.01 o 
  18   6   0       15.50       26.86     15.84 o 
  20   6   0       19.73       34.45     16.42 o 
  22   6   0      111.34       99.03     19.10 o 
  24   6   0       20.08       29.34     22.03 o 
  26   6   0      131.75      178.84     33.23 o 
  28   6   0       23.36       46.31     24.84 o 
   1   7   0        4.50      -13.40     13.40 o 
   3   7   0        0.23      -12.40     15.82 o 
   5   7   0       20.64        3.98     14.71 o 
   7   7   0        0.63      -11.79     11.79 o 
   9   7   0       90.74       75.91     17.89 o 
  11   7   0        9.68       40.46     20.49 o 
  13   7   0       34.27       66.32     22.10 o 
  15   7   0        2.82       20.77     21.19 o 
  17   7   0        0.39      -19.55     19.55 o 
 -45   1   1      206.10      596.12    233.31 o 
 -43   1   1       56.01      291.33    128.48 o 
 -41   1   1      414.39      489.94     48.53 o 
 -39   1   1      567.09      785.94     69.83 o 
 -37   1   1       47.68       83.47     21.32 o 
 -35   1   1      191.73      210.98     25.84 o 
 -33   1   1      665.23      705.12     42.39 o 
 -31   1   1      336.60      325.98     17.37 o 
 -29   1   1       11.66        0.95      9.77 o 
 -27   1   1      223.50      186.18     13.63 o 
 -25   1   1       24.69       41.77     18.63 o 
 -23   1   1      964.17     1027.73     31.43 o 
 -21   1   1     2779.24     2808.07     73.57 o 
 -19   1   1     7438.16     8030.92    200.63 o 
 -17   1   1      852.94      842.44     32.20 o 
 -15   1   1    41494.71    41442.92   1014.62 o 
 -13   1   1    11750.45    11316.04    279.17 o 
 -11   1   1     3426.91     3299.50    121.09 o 
  -9   1   1   103898.35    94370.17   3428.67 o 
  -7   1   1    47241.16    43114.64   1186.07 o 
  -5   1   1    24141.81    23207.62    460.47 o 
  -3   1   1     6087.40     6672.87    123.31 o 
  -1   1   1    11602.31    11402.19    266.01 o 
   1   1   1    12125.32    11604.00    217.84 o 
   3   1   1    13007.35    11390.52    230.81 o 
   5   1   1     5212.91     5033.94    115.78 o 
   7   1   1    12650.96    11219.95    294.47 o 
   9   1   1       31.50       36.15      7.69 o 
  11   1   1       88.31       97.08      9.79 o 
  13   1   1      826.47      874.40     43.54 o 
  15   1   1     8175.37     8254.83    250.60 o 
  17   1   1     7988.07     8033.65    243.55 o 
  19   1   1     1104.33     1165.10     43.01 o 
  21   1   1       34.30       16.08     12.86 o 
  23   1   1     1672.18     1681.51     59.77 o 
  25   1   1     3062.51     2978.97     98.61 o 
  27   1   1     1832.03     1769.40    156.43 o 
  29   1   1      176.66      167.53     12.21 o 
  31   1   1        7.55      -13.70     13.70 o 
  33   1   1        6.70       -8.59     14.37 o 
  35   1   1      300.83      266.64     24.35 o 
  37   1   1      323.07      322.04     26.22 o 
  39   1   1      191.17      194.37     32.01 o 
  41   1   1       37.20      250.28     82.50 o 
  43   1   1        5.07      311.15    133.56 o 
  45   1   1       10.14      358.35    166.16 o 
 -46   2   1      103.78      151.62     29.47 o 
 -44   2   1      195.94      183.21     30.05 o 
 -42   2   1       48.88       63.61     24.61 o 
 -40   2   1        4.88        8.58     20.13 o 
 -38   2   1       41.35       46.43     19.53 o 
 -36   2   1      340.10      318.05     25.87 o 
 -34   2   1       43.01       64.37     20.85 o 
 -32   2   1     1044.29     1061.17     52.02 o 
 -30   2   1     1321.63     1286.43     47.48 o 
 -28   2   1      770.40      705.59     31.34 o 
 -26   2   1        3.86      -10.57     10.57 o 
 -24   2   1      187.37      221.31     12.94 o 
 -22   2   1     2621.16     2535.12     63.12 o 
 -20   2   1     2400.71     2429.53     60.41 o 
 -18   2   1     2101.45     2147.56     53.31 o 
 -16   2   1     5746.96     5953.27    136.64 o 
 -14   2   1    15615.36    15589.85    582.04 o 
 -12   2   1     1996.95     2146.81     48.91 o 
 -10   2   1     1658.26     1761.80     39.66 o 
  -8   2   1        7.24       13.72      4.67 o 
  -6   2   1      168.63      166.08     10.93 o 
  -4   2   1    12743.89    11603.01    242.94 o 
   0   2   1     3386.11     3113.44     91.37 o 
   2   2   1     6720.29     6547.68    158.14 o 
   4   2   1    11304.73    10550.06    349.93 o 
   6   2   1       30.79       64.05      7.90 o 
   8   2   1     3738.32     3743.98     78.99 o 
  10   2   1     1803.36     1859.16     45.53 o 
  12   2   1      947.84      881.07     30.52 o 
  14   2   1      369.31      408.93     19.35 o 
  16   2   1       38.93        1.05     10.34 o 
  18   2   1     3320.54     3507.41    100.44 o 
  20   2   1     2078.36     2132.62     65.86 o 
  22   2   1       45.56       78.58     14.77 o 
  24   2   1      560.00      548.60     27.22 o 
  26   2   1       48.29       42.70     15.36 o 
  28   2   1        5.27      -13.43     13.43 o 
  30   2   1        5.00       -9.34     15.26 o 
  32   2   1        0.46      -10.19     15.95 o 
  34   2   1       83.07       56.51     19.08 o 
  36   2   1       70.89       77.85     20.77 o 
  38   2   1       11.28       10.25     18.07 o 
  40   2   1       18.43        7.99     38.51 o 
  42   2   1        0.31        4.24     21.67 o 
  44   2   1       39.03       18.02     40.28 o 
 -45   3   1       49.22       61.37     28.54 o 
 -43   3   1       69.05       78.90     27.82 o 
 -41   3   1        0.44       -6.36     22.24 o 
 -39   3   1       14.72        5.66     21.16 o 
 -37   3   1       65.12       43.48     22.05 o 
 -35   3   1        5.89        1.85     19.40 o 
 -33   3   1       62.42       54.62     18.80 o 
 -31   3   1        0.03      -12.83     15.48 o 
 -29   3   1      414.95      439.73     26.75 o 
 -27   3   1     3098.41     3080.47     93.36 o 
 -25   3   1     3646.75     3910.44    113.91 o 
 -23   3   1     5000.37     5190.58    122.63 o 
 -21   3   1        0.06       -3.43      7.33 o 
 -19   3   1      178.59      191.33     16.38 o 
 -17   3   1      103.43      125.49      9.78 o 
 -15   3   1      862.65      888.60     24.60 o 
 -13   3   1     5288.70     5509.89    115.83 o 
 -11   3   1      603.05      581.63     17.68 o 
  -9   3   1     3729.29     3575.62     76.93 o 
  -7   3   1      825.99      809.85     30.97 o 
  -5   3   1     5050.55     5502.16    115.23 o 
  -3   3   1     5137.43     4942.55    107.52 o 
  -1   3   1     1226.87     1222.72     48.19 o 
   1   3   1       36.45      193.52     63.96 o 
   3   3   1     1114.86     1265.58     30.97 o 
   5   3   1      186.83      188.71     10.60 o 
   7   3   1      341.85      275.27     12.25 o 
   9   3   1      883.79      929.79     33.36 o 
  11   3   1      138.45      195.28      9.70 o 
  13   3   1     3011.02     3052.48     75.28 o 
  15   3   1      246.46      265.21     12.13 o 
  17   3   1       64.04       69.18      8.23 o 
  19   3   1      156.89      182.92     18.03 o 
  21   3   1      292.61      294.38     24.17 o 
  23   3   1      430.46      392.49     24.73 o 
  25   3   1      235.74      221.61     22.10 o 
  27   3   1      427.03      400.42     29.59 o 
  29   3   1       63.13      102.35     20.02 o 
  31   3   1      663.01      709.90     35.73 o 
  33   3   1       27.74       36.21     21.13 o 
  35   3   1      105.97       68.76     20.78 o 
  37   3   1       16.57       15.55     22.39 o 
  39   3   1       59.54       88.92     26.76 o 
  41   3   1        0.29       14.98     24.69 o 
  43   3   1       99.01      174.26     32.65 o 
 -40   4   1        7.68        8.25     25.51 o 
 -38   4   1        1.88       -4.04     22.35 o 
 -36   4   1       14.24        9.68     21.61 o 
 -34   4   1      106.77      100.86     24.20 o 
 -32   4   1       18.19       -2.54     19.91 o 
 -30   4   1      104.93      131.31     23.89 o 
 -28   4   1        0.27      -22.04     22.04 o 
 -26   4   1      360.84      424.95     25.84 o 
 -24   4   1      394.29      435.18     25.38 o 
 -22   4   1      974.53     1031.85     37.91 o 
 -20   4   1       88.02      106.84     10.59 o 
 -18   4   1       11.01       42.67      9.29 o 
 -16   4   1        6.19       -0.72      8.22 o 
 -14   4   1      507.60      470.75     17.39 o 
 -12   4   1       35.65       12.41      7.86 o 
 -10   4   1       10.15        0.69      9.38 o 
  -8   4   1     1506.97     1436.57     35.88 o 
  -6   4   1      445.16      545.00     25.69 o 
  -4   4   1     4086.79     4368.58    105.75 o 
  -2   4   1      489.94      583.55     32.40 o 
   0   4   1     1390.55     1303.30     35.77 o 
   2   4   1       73.20      129.69     34.78 o 
   4   4   1       37.19       59.53     21.45 o 
   6   4   1       92.93      101.61     10.70 o 
   8   4   1        8.00       13.79     10.57 o 
  10   4   1      336.19      354.15     14.72 o 
  12   4   1       11.47        8.28      7.23 o 
  14   4   1       31.48       28.34      7.86 o 
  16   4   1        0.31       -7.23      7.23 o 
  18   4   1      247.05      249.44     13.21 o 
  20   4   1      183.91      204.85     21.09 o 
  22   4   1     2679.56     2659.16     83.08 o 
  24   4   1     1745.61     1840.62     63.18 o 
  26   4   1      294.37      311.52     26.62 o 
  28   4   1      132.65      146.59     22.39 o 
  30   4   1        8.96       14.32     21.15 o 
  32   4   1       21.59       23.44     22.45 o 
  34   4   1      165.43      169.24     28.71 o 
  36   4   1       34.33       59.19     25.51 o 
  38   4   1        0.51       16.13     25.53 o 
 -37   5   1       41.54       59.99     27.73 o 
 -35   5   1       12.90        5.79     23.39 o 
 -33   5   1        3.91        1.13     22.17 o 
 -31   5   1        0.43      -18.50     19.55 o 
 -29   5   1       83.50       84.25     23.11 o 
 -27   5   1       16.04       28.01     19.99 o 
 -25   5   1      119.88      164.12     20.17 o 
 -23   5   1       97.65       80.68     17.53 o 
 -21   5   1       30.23        5.67     14.84 o 
 -19   5   1        0.03       -2.82      8.80 o 
 -17   5   1      406.65      396.48     18.11 o 
 -15   5   1      321.72      331.60     18.05 o 
 -13   5   1      178.00      187.13     13.67 o 
 -11   5   1      506.74      478.10     19.00 o 
  -9   5   1        4.94       -5.20      9.02 o 
  -7   5   1      318.60      270.26     15.22 o 
  -5   5   1       79.86       92.10     11.52 o 
  -3   5   1      850.52      875.34     27.72 o 
  -1   5   1      463.17      442.66     20.64 o 
   1   5   1      128.85      152.51     13.81 o 
   3   5   1        2.81       17.61     10.55 o 
   5   5   1      111.35      125.88     13.65 o 
   7   5   1        0.93       -5.51     11.94 o 
   9   5   1       79.97       75.43     12.05 o 
  11   5   1        8.51        5.47      9.18 o 
  13   5   1      101.76      140.17     11.81 o 
  15   5   1       34.04       37.87      9.64 o 
  17   5   1      120.13      125.93     16.59 o 
  19   5   1       70.28       77.75     16.05 o 
  21   5   1       12.42       -7.73     15.44 o 
  23   5   1      111.90      114.27     20.39 o 
  25   5   1      125.97      115.22     24.49 o 
  27   5   1       14.54        3.14     20.69 o 
  29   5   1      204.71      230.07     30.77 o 
  31   5   1       47.56       72.40     26.13 o 
  33   5   1       10.44      -16.23     23.09 o 
  35   5   1        2.38       -3.64     25.58 o 
 -30   6   1       11.11        9.88     23.39 o 
 -28   6   1       15.18        8.38     22.31 o 
 -26   6   1       20.51       11.71     22.20 o 
 -24   6   1        3.43        8.89     16.07 o 
 -22   6   1       75.13       61.72     17.95 o 
 -20   6   1        8.14       -3.06     14.83 o 
 -18   6   1       38.70       33.28     15.80 o 
 -16   6   1        6.68        5.15     17.48 o 
 -14   6   1        1.39      -10.21     10.27 o 
 -12   6   1       11.22       -7.94     10.48 o 
 -10   6   1       80.55       93.61     13.49 o 
  -8   6   1       99.31      110.78     13.66 o 
  -6   6   1       64.19       83.36     12.92 o 
  -4   6   1       35.60       31.43     11.62 o 
  -2   6   1       25.01       23.00     12.01 o 
   0   6   1        1.21       -0.86     13.76 o 
   2   6   1      591.48      568.51     24.48 o 
   4   6   1       62.19      115.56     18.09 o 
   6   6   1      848.97      814.20     29.01 o 
   8   6   1       14.96       37.43     12.21 o 
  10   6   1      276.08      294.36     16.50 o 
  12   6   1       50.86       60.94     11.46 o 
  14   6   1      124.09      169.35     18.94 o 
  16   6   1        3.71       -9.00     13.21 o 
  18   6   1        3.92       -9.64     14.59 o 
  20   6   1       77.04       82.56     17.97 o 
  22   6   1       17.44       33.53     22.27 o 
  24   6   1       14.16        8.58     23.51 o 
  26   6   1        0.75       -4.14     23.43 o 
  28   6   1        1.03      -18.69     23.34 o 
 -19   7   1       82.70      126.34     26.41 o 
 -17   7   1        9.50       17.94     16.97 o 
 -15   7   1       92.83      151.89     21.16 o 
 -13   7   1        2.18       11.74     19.18 o 
 -11   7   1       32.76        1.03     17.32 o 
  -9   7   1        1.66      -11.92     11.92 o 
  -7   7   1       48.47       48.00     13.44 o 
  -5   7   1        0.10      -15.29     15.29 o 
  -3   7   1        6.73        2.29     16.10 o 
  -1   7   1        3.76       -0.96     13.54 o 
   1   7   1        1.35       -6.15     11.32 o 
   3   7   1       95.34      113.84     18.92 o 
   5   7   1       80.81      114.03     20.74 o 
   7   7   1       85.60       97.46     15.34 o 
   9   7   1      134.48      181.56     23.95 o 
  11   7   1        2.50       35.04     20.87 o 
  13   7   1       72.77       91.47     24.17 o 
  15   7   1       11.76        1.36     21.39 o 
  17   7   1       47.47       63.51     24.94 o 
 -40   0   2      125.34      150.71     51.79 o 
 -38   0   2       21.32       29.32     35.30 o 
 -36   0   2        0.09      -12.28     15.05 o 
 -34   0   2      793.74      794.01     41.83 o 
 -32   0   2     1712.65     1516.38     65.35 o 
 -30   0   2      828.83      886.05     44.76 o 
 -28   0   2     1267.75     1416.76    110.00 o 
 -26   0   2        2.09       10.98     13.50 o 
 -24   0   2     7996.78     8117.92    287.22 o 
 -22   0   2     2740.36     3037.03    113.11 o 
 -20   0   2     1710.39     1630.74     63.80 o 
 -18   0   2     2316.48     2474.68     91.67 o 
 -16   0   2     6645.56     6405.74    226.09 o 
 -14   0   2     7596.08     7710.53    271.80 o 
 -12   0   2       97.05      101.43     10.24 o 
 -10   0   2    14687.18    13848.28    483.64 o 
  -8   0   2     1999.82     2175.23    110.03 o 
  -6   0   2     4393.48     4469.57    343.00 o 
  -4   0   2    19509.14    21806.23    787.89 o 
  -2   0   2     6560.30     7249.58    323.95 o 
   0   0   2    15972.53    17219.73    421.82 o 
   4   0   2    12033.95    12698.38    343.96 o 
   6   0   2    10372.65     9920.26    442.83 o 
   8   0   2    17598.63    16319.15    618.58 o 
  10   0   2    43665.71    40941.95   1419.00 o 
  12   0   2     1945.68     1652.95     62.52 o 
  14   0   2     5030.42     4663.63    166.19 o 
  16   0   2     1616.64     1754.83     67.95 o 
  18   0   2    19116.67    18069.67    632.07 o 
  20   0   2       18.48       62.13     11.70 o 
  22   0   2       57.36       31.14     15.75 o 
  24   0   2     3992.90     3573.92    133.70 o 
  26   0   2     2863.25     2267.89     88.78 o 
  28   0   2       65.48       77.30     15.86 o 
  30   0   2      199.27      236.03     25.27 o 
  32   0   2       62.62       65.27     16.51 o 
  34   0   2       59.35       58.52     43.20 o 
  36   0   2      218.05      220.37     53.66 o 
  38   0   2      300.79      237.55     55.53 o 
  40   0   2      139.57      317.48     59.88 o 
 -47   1   2       42.00      179.28     55.78 o 
 -45   1   2       20.44       82.05     53.66 o 
 -43   1   2       49.86      240.23    102.46 o 
 -41   1   2        0.39       47.92     33.95 o 
 -39   1   2        8.22       30.44     25.46 o 
 -37   1   2       64.33       87.59     59.08 o 
 -35   1   2       80.71       65.18     12.35 o 
 -33   1   2      642.29      629.59     25.09 o 
 -31   1   2      926.11      934.78     32.03 o 
 -29   1   2     2615.67     2648.14     72.26 o 
 -27   1   2     1569.76     1725.30     49.27 o 
 -25   1   2      778.83      804.87     26.71 o 
 -23   1   2       21.62       64.18     34.73 o 
 -21   1   2      184.92      313.87     29.32 o 
 -19   1   2      723.30      737.45     23.38 o 
 -17   1   2      529.97      622.69     20.90 o 
 -15   1   2     7619.15     7912.70    217.30 o 
 -13   1   2     3702.64     3281.21     92.22 o 
 -11   1   2     2583.52     2681.08     62.77 o 
  -9   1   2    30677.68    30716.22    715.53 o 
  -7   1   2     3756.29     3516.87     85.10 o 
  -5   1   2    85282.41    83120.53   2386.21 o 
  -3   1   2     2977.34     3105.37     83.77 o 
  -1   1   2    35570.05    37284.97   1224.64 o 
   1   1   2      261.16      340.99     50.88 o 
   3   1   2       35.98       22.31      4.47 o 
   5   1   2    18270.40    17768.87    461.82 o 
   7   1   2    10761.36     9902.73    261.44 o 
   9   1   2     2114.91     2133.95     60.78 o 
  11   1   2    12190.30    11137.45    293.97 o 
  13   1   2     9228.33     8418.59    280.15 o 
  15   1   2        6.58       -9.89      9.89 o 
  17   1   2        0.44      -15.34     18.64 o 
  19   1   2     1741.10     1516.32     58.33 o 
  21   1   2      198.60      173.66     16.74 o 
  23   1   2      451.13      476.29     26.21 o 
  25   1   2      325.58      250.45     23.96 o 
  27   1   2      636.21      471.60     28.07 o 
  29   1   2       50.36       32.81     16.17 o 
  31   1   2       92.98       65.44     17.83 o 
  33   1   2      397.46      371.70     25.58 o 
  35   1   2      176.09      173.46     21.66 o 
  37   1   2       23.18       -1.14     15.88 o 
  39   1   2        1.81       54.01     40.33 o 
  41   1   2       79.71      276.53     89.30 o 
  43   1   2       69.55      314.45    118.96 o 
  45   1   2       88.83      495.56    176.29 o 
 -46   2   2      176.12      201.63     39.16 o 
 -44   2   2        0.02       18.71     23.07 o 
 -42   2   2      141.01      165.99     27.56 o 
 -40   2   2       52.20       51.16     22.47 o 
 -38   2   2       17.31       11.76     17.31 o 
 -36   2   2      497.41      578.56     31.13 o 
 -34   2   2        5.50       -1.05     15.96 o 
 -32   2   2        0.42      -15.00     15.00 o 
 -30   2   2      974.24      924.46     40.07 o 
 -28   2   2      130.24      170.70     15.67 o 
 -26   2   2      211.93      212.11     15.74 o 
 -24   2   2     1061.61     1105.30     33.25 o 
 -22   2   2     1905.83     1811.06     49.83 o 
 -20   2   2       13.24        1.54      6.56 o 
 -18   2   2     8262.91     8132.15    317.25 o 
 -16   2   2     1239.21     1143.31     51.14 o 
 -14   2   2     4175.08     4309.20     91.07 o 
 -12   2   2      208.14      243.12     10.20 o 
 -10   2   2     8047.19     8606.82    176.15 o 
  -8   2   2       65.35       76.33      6.34 o 
  -6   2   2     3813.87     3777.09     79.22 o 
  -4   2   2     1633.06     1620.29     37.03 o 
  -2   2   2        1.48        5.91      8.71 o 
   0   2   2      950.95      821.63     21.02 o 
   2   2   2     2507.16     2810.88     94.72 o 
   4   2   2      396.98      308.23     10.82 o 
   6   2   2       30.51       11.55      4.66 o 
   8   2   2      840.25      942.81     28.21 o 
  10   2   2    14241.60    14144.98    460.25 o 
  12   2   2       93.90      117.23     12.97 o 
  14   2   2     3789.81     3767.20    114.22 o 
  16   2   2     3352.49     3089.02     89.35 o 
  18   2   2      301.63      297.76     19.16 o 
  20   2   2      113.92       99.38     15.49 o 
  22   2   2      696.72      648.22     31.83 o 
  24   2   2        0.02      -12.74     13.19 o 
  26   2   2     1532.54     1412.20     51.17 o 
  28   2   2      179.73      177.79     21.44 o 
  30   2   2      782.41      687.91     34.43 o 
  32   2   2        5.62       -4.79     16.13 o 
  34   2   2       82.27       82.69     20.60 o 
  36   2   2        6.83       -8.07     17.38 o 
  38   2   2       80.85       94.54     21.58 o 
  40   2   2       13.97       20.54     39.65 o 
  42   2   2        9.45      274.04    152.42 o 
  44   2   2       10.46       36.59     53.16 o 
 -45   3   2        7.87        2.22     23.95 o 
 -43   3   2        0.14        3.79     23.38 o 
 -41   3   2        1.01      -13.99     22.01 o 
 -39   3   2        2.60       -5.64     20.66 o 
 -37   3   2      129.89      169.08     26.45 o 
 -35   3   2      100.71      163.09     25.76 o 
 -33   3   2      184.06      240.64     26.98 o 
 -31   3   2      171.22      226.29     22.02 o 
 -29   3   2       20.34       19.63     15.23 o 
 -27   3   2       12.40       13.12     10.01 o 
 -25   3   2      155.15      201.92     13.92 o 
 -23   3   2        2.51       -1.67      7.78 o 
 -21   3   2       58.73       37.32      8.77 o 
 -19   3   2      529.70      514.24     29.79 o 
 -17   3   2       61.80       86.77      8.95 o 
 -15   3   2     1588.33     1576.57     38.22 o 
 -13   3   2        3.09       -6.23      6.23 o 
 -11   3   2     1148.23     1290.78     31.64 o 
  -9   3   2      462.20      353.26     12.97 o 
  -7   3   2      574.18      499.37     15.56 o 
  -5   3   2      149.87      168.32     10.78 o 
  -3   3   2       35.23       20.81      7.87 o 
  -1   3   2       10.24       14.37      9.33 o 
   1   3   2     2106.27     2317.72     86.99 o 
   3   3   2     2032.27     2102.75     54.15 o 
   5   3   2      136.85      159.15     10.18 o 
   7   3   2      112.90      103.47      8.65 o 
   9   3   2      701.34      784.58     25.62 o 
  11   3   2      668.19      679.05     21.43 o 
  13   3   2      271.79      244.51     11.31 o 
  15   3   2     1638.88     1596.61     51.80 o 
  17   3   2     1649.55     1513.82     50.59 o 
  19   3   2        0.07      -12.28     12.28 o 
  21   3   2       72.95       58.90     16.54 o 
  23   3   2      129.26      158.15     20.54 o 
  25   3   2     1360.82     1217.07     47.09 o 
  27   3   2     1143.50     1103.92     45.18 o 
  29   3   2       11.82        5.25     17.93 o 
  31   3   2      291.89      275.61     27.14 o 
  33   3   2        2.27       -6.09     17.81 o 
  35   3   2      109.11      147.84     24.30 o 
  37   3   2      129.72      171.67     30.58 o 
  39   3   2        0.54        0.36     23.60 o 
  41   3   2        4.93       -9.36     24.60 o 
 -42   4   2      232.83      277.47     35.59 o 
 -40   4   2        4.52       11.62     22.98 o 
 -38   4   2       58.23       66.85     24.42 o 
 -36   4   2       74.43       49.51     22.64 o 
 -34   4   2       25.31       29.56     20.97 o 
 -32   4   2        0.30      -11.42     18.17 o 
 -30   4   2      594.03      570.46     34.97 o 
 -28   4   2        0.06      -10.56     17.30 o 
 -26   4   2      400.64      351.35     55.29 o 
 -24   4   2       22.33       16.76     13.49 o 
 -22   4   2        9.00       -8.71      8.71 o 
 -20   4   2        7.25       -8.66      8.66 o 
 -18   4   2      169.51      169.88     13.47 o 
 -16   4   2      191.25      190.72     12.55 o 
 -14   4   2       89.23       93.99     11.18 o 
 -12   4   2      718.96      764.99     23.00 o 
 -10   4   2      637.90      538.02     18.21 o 
  -8   4   2        3.11       -6.95      6.95 o 
  -6   4   2      134.29      144.01     10.68 o 
  -4   4   2       58.79       91.45     14.50 o 
  -2   4   2      731.35      620.37     22.61 o 
   0   4   2      547.39      548.31     20.02 o 
   2   4   2       92.51      103.86     10.53 o 
   4   4   2      126.25      143.06     11.58 o 
   6   4   2        3.06       -7.40      8.23 o 
   8   4   2      596.04      596.14     20.04 o 
  10   4   2      135.72      119.52      9.47 o 
  12   4   2        6.50       -0.71      6.79 o 
  14   4   2      937.45      962.81     29.23 o 
  16   4   2      432.98      443.70     17.84 o 
  18   4   2       21.04       12.05     15.47 o 
  20   4   2      200.32      189.90     22.08 o 
  22   4   2        1.48       -3.16     16.95 o 
  24   4   2     1348.10     1414.54     55.74 o 
  26   4   2      153.01      140.14     22.53 o 
  28   4   2       65.02       51.27     20.21 o 
  30   4   2       26.93       15.68     19.21 o 
  32   4   2        9.73       -6.95     21.76 o 
  34   4   2       10.10       18.62     23.93 o 
  36   4   2       21.52       -1.91     23.95 o 
  38   4   2       16.43       44.76     28.15 o 
 -37   5   2      103.27      124.30     28.45 o 
 -35   5   2      192.85      231.12     31.10 o 
 -33   5   2        8.42       20.00     21.55 o 
 -31   5   2        9.81       -1.83     19.04 o 
 -29   5   2       77.35       81.10     22.17 o 
 -27   5   2       62.29       62.08     17.07 o 
 -25   5   2       11.24       -0.03     14.58 o 
 -23   5   2      718.60      797.62     39.62 o 
 -21   5   2        0.02        4.27     10.87 o 
 -19   5   2      161.90      189.73     14.88 o 
 -17   5   2      255.65      292.90     16.33 o 
 -15   5   2      587.21      507.46     20.15 o 
 -13   5   2      315.39      301.77     16.07 o 
 -11   5   2      625.45      547.99     20.53 o 
  -9   5   2       62.78       53.26     10.80 o 
  -7   5   2       25.50        3.76      9.63 o 
  -5   5   2        5.72       -8.45      9.16 o 
  -3   5   2        0.83       -9.23      9.23 o 
  -1   5   2       72.17       88.48     15.42 o 
   1   5   2       19.69       13.20     10.61 o 
   3   5   2      513.39      524.49     21.30 o 
   5   5   2       27.49       35.06     11.93 o 
   7   5   2      816.27      712.08     26.65 o 
   9   5   2      341.13      351.99     15.73 o 
  11   5   2      211.50      223.67     13.36 o 
  13   5   2      454.50      374.04     16.27 o 
  15   5   2       22.70       -2.42     12.29 o 
  17   5   2       76.37       35.07     13.65 o 
  19   5   2       30.32       26.30     17.45 o 
  21   5   2       39.66       31.63     17.88 o 
  23   5   2       24.70       10.02     17.44 o 
  25   5   2        2.64      -19.42     19.42 o 
  27   5   2        1.33       11.02     21.86 o 
  29   5   2       10.13       -3.52     22.23 o 
  31   5   2       57.74       68.91     27.44 o 
  33   5   2        4.06        1.00     25.60 o 
 -30   6   2        8.46       14.31     22.79 o 
 -28   6   2       66.12       91.26     24.84 o 
 -26   6   2       67.56      118.11     20.33 o 
 -24   6   2       62.04       72.08     19.39 o 
 -22   6   2       16.52       13.00     15.02 o 
 -20   6   2        0.78       -3.94     16.52 o 
 -18   6   2        6.93       -6.50     16.11 o 
 -16   6   2       17.56       -1.57     11.21 o 
 -14   6   2       25.71       15.60     11.45 o 
 -12   6   2       87.74       88.77     13.45 o 
 -10   6   2      349.57      346.53     18.56 o 
  -8   6   2      382.28      395.41     20.23 o 
  -6   6   2      137.05      187.33     15.59 o 
  -4   6   2       55.17       57.79     12.30 o 
  -2   6   2      135.50      166.12     14.56 o 
   0   6   2       25.20       -2.21     11.66 o 
   2   6   2        0.85      -10.39     13.87 o 
   4   6   2      346.03      409.14     23.39 o 
   6   6   2        3.98       28.35     13.98 o 
   8   6   2      166.81      185.58     14.50 o 
  10   6   2        8.23       22.08     10.61 o 
  12   6   2      128.07      151.48     18.45 o 
  14   6   2      130.77      137.91     18.35 o 
  16   6   2        5.25        3.36     13.59 o 
  18   6   2        7.56        7.19     19.74 o 
  20   6   2      122.92      127.61     26.20 o 
  22   6   2       61.28       63.10     24.97 o 
  24   6   2       51.07       50.13     25.66 o 
  26   6   2       13.68       16.69     25.51 o 
 -19   7   2       84.01      137.89     21.34 o 
 -17   7   2       56.06       61.84     26.37 o 
 -15   7   2        5.37       28.81     21.76 o 
 -13   7   2       88.62      107.70     24.50 o 
 -11   7   2        0.08        1.85     13.68 o 
  -9   7   2       13.86       14.08     13.86 o 
  -7   7   2        2.51       -8.21     13.08 o 
  -5   7   2        0.19      -10.49     12.57 o 
  -3   7   2        0.11      -12.55     12.55 o 
  -1   7   2       18.43        6.11     13.97 o 
   1   7   2        2.53       22.62     16.05 o 
   3   7   2       32.38       44.15     12.53 o 
   5   7   2       72.32      106.78     20.00 o 
   7   7   2       57.08       95.85     24.09 o 
   9   7   2       38.67       44.59     22.29 o 
  11   7   2       14.79       13.28     20.78 o 
  13   7   2        1.18        4.60     21.64 o 
  15   7   2        4.30       13.36     22.78 o 
 -47   1   3       22.01       78.56     51.67 o 
 -45   1   3      238.47      323.56     32.13 o 
 -43   1   3        0.07       75.66     44.57 o 
 -41   1   3       54.20      153.65     42.95 o 
 -39   1   3       70.99      104.73     25.42 o 
 -37   1   3      119.45      139.58     26.56 o 
 -35   1   3      147.79      178.39     16.20 o 
 -33   1   3      384.19      359.89     19.33 o 
 -31   1   3     1364.81     1371.29     51.81 o 
 -29   1   3     1373.33     1382.76     41.60 o 
 -27   1   3        0.01       -1.44      9.37 o 
 -25   1   3      815.31      912.87     29.23 o 
 -23   1   3      689.25      640.06     22.18 o 
 -21   1   3     1068.60     1084.00     32.10 o 
 -19   1   3     1409.98     1409.21     39.31 o 
 -17   1   3     1576.39     1406.24     63.63 o 
 -15   1   3     8805.96     8133.78    201.66 o 
 -13   1   3    12948.34    12779.81    500.59 o 
 -11   1   3      827.55      855.38     24.60 o 
  -9   1   3    26414.67    27386.31    640.19 o 
  -7   1   3     2577.57     2547.86     62.58 o 
  -5   1   3    12806.83    13301.18    297.27 o 
  -3   1   3    37330.09    39287.82   1124.86 o 
  -1   1   3     5584.40     5847.97    348.61 o 
   1   1   3    23704.52    23820.11    947.52 o 
   3   1   3     6733.56     6846.61    251.60 o 
   5   1   3     4777.21     4847.31    130.23 o 
   7   1   3     5139.64     5007.49    134.90 o 
   9   1   3     1208.60     1229.73     38.51 o 
  11   1   3    13009.27    12107.64    320.39 o 
  13   1   3      969.05      972.11     33.67 o 
  15   1   3       39.97       10.75     13.15 o 
  17   1   3      422.71      297.87     18.64 o 
  19   1   3       19.74       37.92     11.97 o 
  21   1   3      141.36       85.91     14.47 o 
  23   1   3     1276.42     1165.16     47.03 o 
  25   1   3      111.88      116.48     24.17 o 
  27   1   3      322.94      298.21     26.37 o 
  29   1   3        5.63      -13.39     13.39 o 
  31   1   3     1269.98     1201.33     47.77 o 
  33   1   3      107.81      107.32     19.57 o 
  35   1   3       38.89       11.77     17.12 o 
  37   1   3       58.33       73.39     30.15 o 
  39   1   3       24.61       66.37     29.16 o 
  43   1   3        0.87      119.46    111.49 o 
 -48   2   3        2.83      -15.64     24.58 o 
 -46   2   3        0.41       -7.11     22.47 o 
 -44   2   3        0.05       -8.15     21.38 o 
 -42   2   3        4.27       -9.17     20.78 o 
 -40   2   3      239.79      263.90     31.58 o 
 -38   2   3        0.04       -4.04     27.64 o 
 -36   2   3      371.54      360.28     25.98 o 
 -34   2   3      366.25      336.86     24.52 o 
 -32   2   3      338.99      309.14     23.58 o 
 -30   2   3     1859.42     1926.18     55.26 o 
 -28   2   3        2.82       -8.72      9.53 o 
 -26   2   3      143.60      162.27     12.69 o 
 -24   2   3      215.16      221.17     13.07 o 
 -22   2   3      438.40      403.99     18.22 o 
 -20   2   3     3229.11     3205.67    107.04 o 
 -18   2   3     1443.32     1486.27     54.25 o 
 -16   2   3        1.00        6.32     11.98 o 
 -14   2   3       85.79      100.97      9.04 o 
 -12   2   3     1529.51     1582.96     39.45 o 
 -10   2   3      140.59      148.03      7.33 o 
  -8   2   3     2717.87     2466.98     53.15 o 
  -6   2   3     1003.49     1045.94     38.61 o 
  -4   2   3     7524.02     7378.48    213.45 o 
  -2   2   3     1029.94      870.47     25.61 o 
   0   2   3     6042.40     6190.56    168.59 o 
   2   2   3     1700.44     1582.62     35.31 o 
   4   2   3        5.02       18.52      4.93 o 
   6   2   3      445.58      458.37     21.82 o 
   8   2   3     1365.20     1435.42     44.60 o 
  10   2   3    19626.90    19900.93    523.40 o 
  12   2   3     6942.13     6597.20    178.71 o 
  14   2   3      192.78      261.16     17.77 o 
  16   2   3     1045.37     1127.84     39.81 o 
  18   2   3      253.86      316.02     28.89 o 
  20   2   3      526.09      521.64     26.58 o 
  22   2   3      209.54      223.52     20.90 o 
  24   2   3     1421.88     1285.64     47.92 o 
  26   2   3     1895.16     1850.59     63.72 o 
  28   2   3      519.10      494.98     31.12 o 
  30   2   3      214.63      203.26     23.76 o 
  32   2   3       23.52       17.36     18.14 o 
  34   2   3       38.26       27.67     19.18 o 
  36   2   3       21.57       21.08     18.83 o 
  38   2   3        7.08       59.33     23.00 o 
  40   2   3        5.34      212.23    117.11 o 
  42   2   3       10.54      223.35     93.32 o 
 -45   3   3        2.88      -23.16     23.20 o 
 -43   3   3        3.75      -21.85     21.85 o 
 -41   3   3        1.09       -5.34     21.04 o 
 -39   3   3      137.93      161.85     26.24 o 
 -37   3   3       18.09       -4.17     19.12 o 
 -35   3   3        3.22       -4.94     18.11 o 
 -33   3   3      569.68      588.69     34.92 o 
 -31   3   3        0.23      -15.74     16.17 o 
 -29   3   3      340.03      360.76     17.71 o 
 -27   3   3      847.44      917.39     28.97 o 
 -25   3   3      350.82      363.30     16.52 o 
 -23   3   3      451.46      513.42     20.13 o 
 -21   3   3      829.67      834.95     46.54 o 
 -19   3   3     2559.53     2460.66     82.98 o 
 -17   3   3      820.17      825.05     23.45 o 
 -15   3   3       90.67       95.95      8.96 o 
 -13   3   3       92.97      131.15      9.43 o 
 -11   3   3      141.81      180.94     13.63 o 
  -9   3   3     4519.40     4401.57     93.19 o 
  -7   3   3     3337.31     3337.40     71.64 o 
  -5   3   3      219.07      329.36     29.81 o 
  -3   3   3     6678.76     6238.81    133.27 o 
  -1   3   3     2161.44     2267.79     59.31 o 
   1   3   3     4041.83     4057.53     96.97 o 
   3   3   3      648.63      684.34     29.54 o 
   5   3   3     2487.74     2400.44     67.63 o 
   7   3   3     2900.50     2965.10     65.19 o 
   9   3   3     2171.34     2157.23     54.87 o 
  11   3   3      383.04      319.04     13.04 o 
  13   3   3        1.79       -4.09     11.24 o 
  15   3   3      225.96      256.08     20.28 o 
  17   3   3      779.06      778.64     33.02 o 
  19   3   3       39.63       31.82     15.47 o 
  21   3   3        0.07       -1.34     15.59 o 
  23   3   3     4129.68     3941.27    116.62 o 
  25   3   3        7.12        1.20     18.09 o 
  27   3   3        0.05       -6.40     17.11 o 
  29   3   3      789.68      729.95     37.05 o 
  31   3   3      575.56      584.76     34.76 o 
  33   3   3      111.05       98.07     23.22 o 
  35   3   3       18.29       34.49     20.57 o 
  37   3   3        3.92       17.16     20.47 o 
  39   3   3        5.30       14.17     25.02 o 
  41   3   3       21.99        7.62     25.88 o 
 -42   4   3        3.06        1.32     24.53 o 
 -40   4   3       78.85      122.31     33.05 o 
 -38   4   3       41.96       33.65     22.47 o 
 -36   4   3       26.46       17.36     19.97 o 
 -34   4   3      136.63      163.07     25.58 o 
 -32   4   3        0.07       -1.18     18.10 o 
 -30   4   3       23.11       29.61     18.96 o 
 -28   4   3      158.48      255.06     25.88 o 
 -26   4   3      133.54      157.10     24.60 o 
 -24   4   3      113.07      103.04     13.56 o 
 -22   4   3      587.65      564.34     23.90 o 
 -20   4   3       17.94        3.78      9.14 o 
 -18   4   3      984.60      948.35     30.66 o 
 -16   4   3      348.08      338.54     15.45 o 
 -14   4   3       70.01       88.10     10.23 o 
 -12   4   3      418.32      439.03     16.61 o 
 -10   4   3      129.08      114.04     10.27 o 
  -8   4   3     1026.05     1040.16     27.83 o 
  -6   4   3     1850.18     1833.67     48.25 o 
  -4   4   3      154.44      213.31     17.80 o 
  -2   4   3      444.74      354.63     16.11 o 
   0   4   3        1.88       27.14      8.55 o 
   2   4   3      284.33      265.15     14.49 o 
   4   4   3      810.04      802.31     23.53 o 
   6   4   3     1542.80     1333.09     34.34 o 
   8   4   3      433.26      428.28     16.95 o 
  10   4   3        0.74       -5.65      9.89 o 
  12   4   3       17.01        7.49      6.89 o 
  14   4   3       22.09       12.06      8.05 o 
  16   4   3       23.79       12.82     15.23 o 
  18   4   3      426.41      384.91     27.42 o 
  20   4   3      297.81      209.10     23.99 o 
  22   4   3      203.06      160.53     23.19 o 
  24   4   3      584.68      515.53     34.79 o 
  26   4   3       20.54        6.11     18.58 o 
  28   4   3      284.01      288.23     28.32 o 
  30   4   3      125.25      145.39     24.35 o 
  32   4   3       50.86       54.74     24.47 o 
  34   4   3       65.39       78.34     26.89 o 
  36   4   3       70.05       48.56     28.33 o 
 -37   5   3       18.01       26.86     23.45 o 
 -35   5   3       99.75      142.37     27.02 o 
 -33   5   3      117.32      196.71     27.44 o 
 -31   5   3       34.13       47.49     20.69 o 
 -29   5   3       92.87       99.44     22.71 o 
 -27   5   3       46.59       42.22     16.48 o 
 -25   5   3       33.95       47.71     16.33 o 
 -23   5   3      153.12      151.57     22.09 o 
 -21   5   3       97.14      150.76     14.71 o 
 -19   5   3      531.80      534.75     22.47 o 
 -17   5   3      299.79      302.14     19.44 o 
 -15   5   3       18.86       29.14     10.58 o 
 -13   5   3      488.36      469.27     19.46 o 
 -11   5   3        6.15       24.25     13.47 o 
  -9   5   3     2358.08     2289.90     54.77 o 
  -7   5   3      438.13      477.61     19.19 o 
  -5   5   3      393.29      391.77     17.31 o 
  -3   5   3        0.30       -9.99      9.99 o 
  -1   5   3       22.12       31.76      9.69 o 
   1   5   3       87.89       85.55     16.41 o 
   3   5   3       11.73       38.94     10.76 o 
   5   5   3     1257.29     1242.66     42.11 o 
   7   5   3      385.17      388.49     18.34 o 
   9   5   3       19.09        6.87     12.22 o 
  11   5   3       20.48       -5.88      8.40 o 
  13   5   3      156.18      138.50     16.52 o 
  15   5   3       62.53       43.14     13.94 o 
  17   5   3      273.13      274.53     25.82 o 
  19   5   3      173.57      177.18     23.35 o 
  21   5   3        3.39       -8.53     17.33 o 
  23   5   3       19.75       15.02     18.67 o 
  25   5   3        4.80       30.93     24.48 o 
  27   5   3        8.92       17.37     23.51 o 
  29   5   3       47.87       65.20     27.23 o 
  31   5   3        0.65      -23.68     23.68 o 
  33   5   3        1.03       -6.08     26.63 o 
 -30   6   3       22.17       35.63     22.15 o 
 -28   6   3       73.37       66.27     18.30 o 
 -26   6   3        0.46        0.67     15.28 o 
 -24   6   3        7.05       11.45     15.73 o 
 -22   6   3       84.13       91.91     20.73 o 
 -20   6   3        0.41       -5.85     16.15 o 
 -18   6   3        0.21      -10.52     10.52 o 
 -16   6   3        2.14        4.33     11.29 o 
 -14   6   3       25.55       31.09     12.42 o 
 -12   6   3       87.06       96.95     13.84 o 
 -10   6   3        0.05      -10.48     10.48 o 
  -8   6   3        2.40        1.65     10.61 o 
  -6   6   3        6.52       -3.86     10.59 o 
  -4   6   3        5.04       15.33     10.63 o 
  -2   6   3      543.64      507.08     22.57 o 
   0   6   3      226.30      281.69     18.48 o 
   2   6   3      413.82      455.04     19.54 o 
   4   6   3      672.52      726.16     27.37 o 
   6   6   3       10.27       29.84     16.94 o 
   8   6   3       12.12        9.92     12.21 o 
  10   6   3       29.39       27.26     17.76 o 
  12   6   3       60.15       50.74     18.69 o 
  14   6   3      134.13      171.87     23.41 o 
  16   6   3      122.07      164.10     23.34 o 
  18   6   3       12.53        3.25     18.65 o 
  20   6   3       74.60       86.34     25.54 o 
  22   6   3       37.91       41.11     25.37 o 
  24   6   3        7.35       17.90     25.90 o 
  26   6   3       29.79       10.19     26.76 o 
 -19   7   3        0.29       -3.14     21.37 o 
 -17   7   3       15.91       27.05     22.53 o 
 -15   7   3        0.06        7.47     20.64 o 
 -13   7   3        3.34      -11.99     13.29 o 
 -11   7   3       38.38       26.90     14.78 o 
  -9   7   3        2.17      -12.79     12.79 o 
  -7   7   3        9.97       -4.71     13.07 o 
  -5   7   3       54.31       42.90     14.99 o 
  -3   7   3      111.25      139.42     15.55 o 
  -1   7   3        0.00        8.62     16.26 o 
   1   7   3        4.85        3.51     13.26 o 
   3   7   3       13.71        9.74     16.03 o 
   5   7   3       97.21      104.17     19.25 o 
   7   7   3      291.79      347.44     25.17 o 
   9   7   3       87.56      131.95     20.51 o 
  11   7   3       94.21      140.19     21.15 o 
  13   7   3      184.11      213.00     37.10 o 
 -44   0   4        0.60      104.46     42.70 o 
 -42   0   4       90.44      132.05     30.38 o 
 -40   0   4       34.92       65.08     20.79 o 
 -38   0   4        1.17       -5.88     17.45 o 
 -36   0   4      310.50      200.36     25.38 o 
 -34   0   4      725.70      700.32     39.18 o 
 -32   0   4       57.39      107.50     19.67 o 
 -30   0   4        5.11       22.63     16.02 o 
 -28   0   4      899.20      921.57     43.21 o 
 -26   0   4     1487.33     1405.42     85.97 o 
 -24   0   4     4564.28     4496.81    177.29 o 
 -22   0   4     1256.69     1097.72     51.61 o 
 -20   0   4    16804.56    17729.90    618.17 o 
 -18   0   4     9693.57    10695.47    375.74 o 
 -16   0   4     1532.04     1462.45     74.82 o 
 -14   0   4        0.01        2.63      8.31 o 
 -12   0   4      167.09      161.18     12.69 o 
  -8   0   4   108355.95   115238.10   3609.86 o 
  -6   0   4      426.52      415.22     29.40 o 
  -4   0   4     1607.88     1865.56     76.93 o 
  -2   0   4    12247.24    12678.86    373.08 o 
   0   0   4     4626.75     4882.25    148.67 o 
   2   0   4    21990.24    22394.56    654.55 o 
   4   0   4    12015.62    11919.17    349.58 o 
   6   0   4       13.99       32.81     23.17 o 
   8   0   4     3166.37     3212.52    155.34 o 
  10   0   4     5224.02     4697.60    327.80 o 
  12   0   4     1121.43     1192.48     46.90 o 
  14   0   4      791.09      612.75     27.28 o 
  16   0   4     3132.66     3043.54    198.95 o 
  18   0   4      796.25      842.25     78.81 o 
  20   0   4      861.14      973.41     53.47 o 
  22   0   4      340.66      243.90     40.59 o 
  24   0   4      172.13      121.70     23.53 o 
  26   0   4      761.67      652.67     39.28 o 
  28   0   4      827.65      632.22     43.51 o 
  30   0   4     1163.43     1194.33    107.82 o 
  32   0   4     1057.50     1054.77    100.47 o 
  34   0   4       91.83      133.71     49.05 o 
  36   0   4        0.29       88.40     43.20 o 
  38   0   4      261.51      374.18     50.39 o 
  40   0   4       49.28      184.33     89.52 o 
  42   0   4      244.43      397.03     93.81 o 
 -49   1   4       12.44       80.68     52.04 o 
 -47   1   4       37.75       60.39     28.76 o 
 -45   1   4       41.32       21.07     22.40 o 
 -43   1   4        4.91      -15.10     19.36 o 
 -41   1   4       36.21       85.08     39.45 o 
 -39   1   4      122.76      124.40     18.89 o 
 -37   1   4      289.13      233.35     30.57 o 
 -35   1   4      114.77      164.23     21.01 o 
 -33   1   4      147.36      149.78     16.35 o 
 -31   1   4     3191.44     3034.06     82.26 o 
 -29   1   4     1089.15     1052.91     35.22 o 
 -27   1   4      559.77      527.44     21.23 o 
 -25   1   4      514.87      508.43     19.80 o 
 -23   1   4     2374.31     2373.43     63.52 o 
 -21   1   4      366.20      343.37     15.75 o 
 -19   1   4     5312.83     5011.78    126.70 o 
 -17   1   4    11097.99    10729.25    264.19 o 
 -15   1   4      136.25      114.20      9.21 o 
 -13   1   4     9934.86    10416.10    246.90 o 
 -11   1   4     2525.38     2613.95     65.31 o 
  -9   1   4     1408.80     1233.53     33.11 o 
  -7   1   4    17516.73    19246.97    417.93 o 
  -5   1   4    47871.59    51771.68   1074.73 o 
  -3   1   4    11565.25    12359.30    340.11 o 
   1   1   4    39713.34    39791.61    882.87 o 
   3   1   4    10876.09    10733.72    241.02 o 
   5   1   4      532.89      549.59     13.70 o 
   7   1   4      787.75      695.41     33.78 o 
   9   1   4      398.28      294.66     16.99 o 
  11   1   4      848.92      910.01     32.47 o 
  13   1   4     3311.44     3259.34     93.50 o 
  15   1   4      212.17      200.19     16.21 o 
  17   1   4     1226.93     1119.59     40.52 o 
  19   1   4     2276.11     2112.43     66.99 o 
  21   1   4      253.59      198.96     18.74 o 
  23   1   4      664.49      606.21     29.98 o 
  25   1   4      737.32      764.50     34.79 o 
  27   1   4       95.09       60.43     17.05 o 
  29   1   4      677.20      574.81     31.54 o 
  31   1   4        7.37        1.70     15.83 o 
  33   1   4      663.00      661.28     34.68 o 
  35   1   4       23.83        9.82     26.33 o 
  37   1   4       27.56       34.67     28.42 o 
  39   1   4        0.89       34.78     33.18 o 
  41   1   4      127.44      333.25     77.76 o 
  43   1   4      134.81      483.10    151.20 o 
 -48   2   4      151.40      222.33     32.20 o 
 -46   2   4       49.56       64.25     26.33 o 
 -44   2   4        0.18       11.02     21.98 o 
 -42   2   4      203.04      236.90     35.11 o 
 -40   2   4        0.00       -9.77     19.24 o 
 -38   2   4      707.60      709.27     42.42 o 
 -36   2   4      327.83      358.73     30.30 o 
 -34   2   4      837.80      808.70     29.59 o 
 -32   2   4     1676.57     1754.72     51.87 o 
 -30   2   4     1491.38     1407.70     42.68 o 
 -28   2   4      409.82      398.65     17.99 o 
 -26   2   4      408.95      439.37     18.06 o 
 -24   2   4     1083.94      997.78     55.55 o 
 -22   2   4        1.24        5.11      8.72 o 
 -20   2   4      397.93      347.95     20.14 o 
 -18   2   4     2068.25     1966.88     67.51 o 
 -16   2   4       47.66       19.06     13.17 o 
 -14   2   4     7511.92     7830.75    233.53 o 
 -12   2   4      136.43      103.87      9.47 o 
 -10   2   4      224.85      195.29     10.76 o 
  -8   2   4     1612.74     1530.58     34.53 o 
  -6   2   4      787.88      815.67     28.61 o 
  -4   2   4     4943.22     4971.51    128.11 o 
  -2   2   4      119.75      192.87     17.40 o 
   0   2   4     1590.58     1476.35     46.09 o 
   2   2   4      386.72      524.73     18.26 o 
   4   2   4     3651.86     3650.93     85.89 o 
   6   2   4      548.20      511.66     17.01 o 
   8   2   4     1997.13     2109.89     52.77 o 
  10   2   4      641.17      564.49     24.72 o 
  12   2   4      326.25      310.20     18.85 o 
  14   2   4      141.39      166.11     16.68 o 
  16   2   4      536.15      548.71     27.58 o 
  18   2   4      174.64      182.99     22.32 o 
  20   2   4       10.34       -2.16     14.80 o 
  22   2   4      280.82      257.10     22.95 o 
  24   2   4      652.14      576.61     31.30 o 
  26   2   4     1127.05     1035.79     50.86 o 
  28   2   4       38.29       55.08     19.23 o 
  30   2   4       70.05       70.51     19.90 o 
  32   2   4       96.20      114.90     22.10 o 
  34   2   4      271.84      351.20     30.58 o 
  36   2   4       96.03      170.18     25.53 o 
  38   2   4       93.92      147.44     24.36 o 
  40   2   4        5.01      166.95     79.03 o 
  42   2   4        0.05       83.58     83.10 o 
 -45   3   4       17.36       13.91     23.95 o 
 -43   3   4       29.20       46.91     23.79 o 
 -41   3   4        0.00        6.15     20.21 o 
 -39   3   4        7.87       12.30     20.57 o 
 -37   3   4      118.61      109.01     22.66 o 
 -35   3   4      170.18      208.03     25.39 o 
 -33   3   4        0.44       -5.07     17.17 o 
 -31   3   4        4.31       -3.29     11.25 o 
 -29   3   4      168.31      187.93     15.66 o 
 -27   3   4       63.07       68.96     12.76 o 
 -25   3   4      247.18      230.86     17.43 o 
 -23   3   4      144.97      175.30     14.00 o 
 -21   3   4      167.23      158.66     14.00 o 
 -19   3   4      111.06      124.98     11.86 o 
 -17   3   4       49.67       59.61      9.65 o 
 -15   3   4     4789.46     5419.42    122.92 o 
 -13   3   4     2447.45     2607.47     57.92 o 
 -11   3   4      302.19      349.11     13.31 o 
  -9   3   4        3.01       -3.05      6.51 o 
  -7   3   4      697.72      703.43     22.88 o 
  -5   3   4       66.36      101.03     12.97 o 
  -3   3   4      652.46      723.89     20.06 o 
  -1   3   4     4841.30     4965.04    155.96 o 
   1   3   4      544.48      531.83     26.00 o 
   3   3   4      576.50      557.97     17.24 o 
   5   3   4        1.33        5.37      6.64 o 
   7   3   4     2111.32     2059.74     56.31 o 
   9   3   4     1009.22     1093.18     31.64 o 
  11   3   4      617.30      590.86     26.95 o 
  13   3   4       30.26       50.81     14.33 o 
  15   3   4      463.04      505.15     26.45 o 
  17   3   4      213.53      203.23     20.60 o 
  19   3   4      373.41      331.98     25.80 o 
  21   3   4      560.19      610.69     32.62 o 
  23   3   4      102.56       96.49     21.21 o 
  25   3   4      482.89      444.97     40.47 o 
  27   3   4      159.16      144.66     23.34 o 
  29   3   4        7.99       -3.60     18.64 o 
  31   3   4       25.74        6.12     19.90 o 
  33   3   4        1.60       42.03     20.32 o 
  35   3   4      429.75      531.61     52.54 o 
  37   3   4      170.36      393.14    111.50 o 
  39   3   4       11.38       -5.61     27.23 o 
 -42   4   4        0.15        2.86     23.51 o 
 -40   4   4       25.44       34.56     23.60 o 
 -38   4   4        0.35       -9.45     20.05 o 
 -36   4   4       73.73      108.49     23.41 o 
 -34   4   4      269.75      306.97     29.71 o 
 -32   4   4      253.98      277.04     27.45 o 
 -30   4   4      107.44      102.65     24.82 o 
 -28   4   4       97.25       90.78     26.39 o 
 -26   4   4     1122.76     1210.30     97.30 o 
 -24   4   4      538.83      537.99     35.63 o 
 -22   4   4     1071.47     1152.44     54.09 o 
 -20   4   4      251.73      240.01     14.27 o 
 -18   4   4     2584.45     2512.45     58.43 o 
 -16   4   4     5264.06     5157.87    110.63 o 
 -14   4   4       43.21       75.33     10.93 o 
 -12   4   4     1537.41     1461.70     36.61 o 
 -10   4   4      697.82      658.84     20.57 o 
  -8   4   4       58.40       67.31      9.08 o 
  -6   4   4       38.54       36.82     13.26 o 
  -4   4   4      493.30      573.59     20.42 o 
  -2   4   4      962.55     1122.59     32.22 o 
   0   4   4      267.69      271.57     12.13 o 
   2   4   4      455.94      466.23     18.68 o 
   4   4   4     1760.58     1795.45     43.39 o 
   6   4   4      181.49      231.52     13.42 o 
   8   4   4     1146.57     1016.31     31.73 o 
  10   4   4        7.54        9.01      8.35 o 
  12   4   4      412.61      426.03     17.32 o 
  14   4   4        0.38        3.17     15.19 o 
  16   4   4      668.30      586.45     31.32 o 
  18   4   4      552.53      451.08     29.88 o 
  20   4   4      126.52      144.07     22.97 o 
  22   4   4        0.00      -17.37     17.37 o 
  24   4   4       93.26      115.66     23.13 o 
  26   4   4        3.02        0.01     18.81 o 
  28   4   4       99.54      126.54     24.23 o 
  30   4   4       24.44       59.75     21.10 o 
  32   4   4       20.06       40.60     21.71 o 
  34   4   4       10.25       -8.80     24.33 o 
  36   4   4        0.64      -21.60     25.72 o 
 -37   5   4       38.20       73.81     24.64 o 
 -35   5   4        9.29       -2.57     19.91 o 
 -33   5   4       13.67       33.20     20.36 o 
 -31   5   4       77.67       78.25     17.41 o 
 -29   5   4       34.12       40.80     16.14 o 
 -27   5   4       75.75       94.27     25.35 o 
 -25   5   4        0.02       -2.55     16.30 o 
 -23   5   4      414.86      419.68     21.07 o 
 -21   5   4        0.23      -10.41     10.41 o 
 -19   5   4        2.81       -9.74     10.16 o 
 -17   5   4      164.74      157.05     15.94 o 
 -15   5   4       59.09       77.40     11.92 o 
 -13   5   4      586.79      587.46     23.28 o 
 -11   5   4      845.96      804.83     33.09 o 
  -9   5   4     1434.06     1257.53     47.36 o 
  -7   5   4     1254.90     1248.04     54.82 o 
  -5   5   4     1028.69     1007.11     35.72 o 
  -3   5   4      987.61      932.11     26.51 o 
   1   5   4      801.83      801.97     26.36 o 
   3   5   4      952.80      934.13     26.92 o 
   5   5   4        6.74       23.59     18.22 o 
   7   5   4      282.34      266.39     16.31 o 
   9   5   4      235.80      165.92     14.49 o 
  11   5   4      720.34      592.01     34.52 o 
  13   5   4      180.13      218.12     23.56 o 
  15   5   4      672.03      601.43     33.24 o 
  17   5   4      470.83      439.28     30.80 o 
  19   5   4       97.15      117.40     22.37 o 
  21   5   4      405.52      407.81     32.31 o 
  23   5   4        9.75        4.04     19.49 o 
  25   5   4       18.51       26.54     20.80 o 
  27   5   4      104.11      150.63     31.00 o 
  29   5   4        2.37        7.12     25.88 o 
  31   5   4       99.15       75.12     30.51 o 
 -30   6   4        1.01       17.81     16.73 o 
 -28   6   4      137.56      202.70     22.52 o 
 -26   6   4       27.14       17.98     18.69 o 
 -24   6   4       52.59       39.89     19.52 o 
 -22   6   4       30.96       13.76     17.08 o 
 -20   6   4        1.31        8.27     11.36 o 
 -18   6   4        3.52      -10.73     10.73 o 
 -16   6   4       24.45       20.34     12.21 o 
 -14   6   4       93.43       82.48     13.63 o 
 -12   6   4       46.47       47.59     12.74 o 
 -10   6   4       64.90       68.74     13.68 o 
  -8   6   4      362.96      337.95     18.98 o 
  -6   6   4       35.45       87.98     12.56 o 
  -4   6   4      196.58      231.85     15.92 o 
  -2   6   4     1089.31     1143.42     36.74 o 
   0   6   4      413.28      486.13     22.71 o 
   2   6   4       38.23       70.50     14.05 o 
   4   6   4       54.38       61.52     14.26 o 
   6   6   4       21.44       35.83     13.36 o 
   8   6   4       89.49       74.33     16.75 o 
  10   6   4      192.79      175.58     27.70 o 
  12   6   4       26.86       37.70     19.37 o 
  14   6   4        1.43      -16.85     16.85 o 
  16   6   4       15.88        2.51     18.93 o 
  18   6   4       28.62       11.74     19.98 o 
  20   6   4       23.83        5.40     23.51 o 
  22   6   4       12.31       16.16     25.08 o 
  24   6   4        5.01       -1.67     24.37 o 
 -19   7   4        7.58      -14.54     30.85 o 
 -17   7   4        8.11        8.68     20.17 o 
 -15   7   4        1.14      -13.41     13.41 o 
 -13   7   4       33.83       17.47     13.94 o 
 -11   7   4       19.51       15.95     19.75 o 
  -9   7   4        2.35       -1.78     13.43 o 
  -7   7   4        1.82       -5.02     16.17 o 
  -5   7   4       10.86        8.39     13.99 o 
  -3   7   4      114.87      126.49     17.47 o 
  -1   7   4        1.01       10.42     12.87 o 
   1   7   4       47.84       58.19     15.90 o 
   3   7   4       16.58       -1.61     14.21 o 
   5   7   4        2.35      -15.82     15.82 o 
   7   7   4        7.45       -7.23     17.03 o 
   9   7   4        1.41        1.35     17.42 o 
  11   7   4       14.61       23.83     18.71 o 
  13   7   4        4.87       10.42     20.14 o 
 -49   1   5       18.76       50.30     52.17 o 
 -47   1   5        7.76       -3.98     22.01 o 
 -45   1   5       16.82       -4.93     22.10 o 
 -43   1   5        8.85        0.89     20.17 o 
 -41   1   5      106.75      133.03     57.38 o 
 -39   1   5        9.43       11.56     24.72 o 
 -37   1   5       68.59       43.21     18.10 o 
 -35   1   5      188.50      168.39     16.58 o 
 -33   1   5       50.94       44.98     13.09 o 
 -31   1   5     1812.58     1745.51     51.03 o 
 -29   1   5        8.78        9.15      9.99 o 
 -27   1   5      913.99      919.82     30.09 o 
 -25   1   5       47.68       95.38     10.92 o 
 -23   1   5      470.73      372.24     16.92 o 
 -21   1   5     1448.91     1490.33     42.67 o 
 -19   1   5     4068.35     4149.51    106.87 o 
 -17   1   5      241.61      246.41     12.82 o 
 -15   1   5      977.58     1178.44     33.62 o 
 -13   1   5      168.66      162.78     10.15 o 
 -11   1   5     3492.42     4053.10     98.99 o 
  -9   1   5     1013.66     1101.78     25.30 o 
  -7   1   5     1659.50     2002.16     69.30 o 
  -5   1   5      426.26      477.60     21.74 o 
  -3   1   5    13992.92    15551.33    349.03 o 
  -1   1   5      244.52      272.80     10.91 o 
   1   1   5      360.04      416.80     12.42 o 
   3   1   5     5313.93     5351.09    112.74 o 
   5   1   5      772.11      808.06     22.38 o 
   7   1   5       88.00       70.12      6.25 o 
   9   1   5     5921.03     5762.67    155.48 o 
  11   1   5     1391.46     1408.44     44.67 o 
  13   1   5      703.22      640.68     37.62 o 
  15   1   5     3513.63     3806.03    109.54 o 
  17   1   5      191.06      170.73     17.72 o 
  19   1   5      867.53      776.45     33.51 o 
  21   1   5     1575.49     1441.40     51.58 o 
  23   1   5       37.42        8.95     15.31 o 
  25   1   5       62.86       39.04     16.61 o 
  27   1   5      116.47       92.49     19.30 o 
  29   1   5       61.60       46.89     18.01 o 
  31   1   5       51.10       41.62     27.98 o 
  33   1   5       48.97       76.59     30.60 o 
  35   1   5       82.47      137.24     33.32 o 
  37   1   5       16.99       68.01     29.70 o 
  39   1   5      192.54      230.95     40.23 o 
  41   1   5       15.69      132.09     51.47 o 
 -48   2   5        0.00      -15.58     23.90 o 
 -46   2   5        0.70      -32.12     32.12 o 
 -44   2   5        0.71      -15.03     21.22 o 
 -42   2   5        0.58       -5.62     20.45 o 
 -40   2   5       83.92       60.90     23.21 o 
 -38   2   5       29.10       26.61     20.58 o 
 -36   2   5        0.02      -12.17     13.03 o 
 -34   2   5       39.01       39.86     14.40 o 
 -32   2   5     3371.45     3381.11    108.18 o 
 -30   2   5     1869.21     1921.01     54.89 o 
 -28   2   5       11.60        1.92     10.61 o 
 -26   2   5       17.70       -9.81      9.81 o 
 -24   2   5     6665.95     5356.63    879.24 o 
 -22   2   5     3197.93     2897.59    156.44 o 
 -20   2   5       69.66       42.15      9.39 o 
 -18   2   5       14.05        9.66      8.09 o 
 -16   2   5     5553.30     6329.00    234.99 o 
 -14   2   5     1525.89     1580.25     43.64 o 
 -12   2   5    22215.83    23728.87    508.08 o 
 -10   2   5     6092.64     6507.13    143.70 o 
  -8   2   5     1838.49     1951.53     48.00 o 
  -6   2   5     3980.40     4676.90    108.87 o 
  -4   2   5      118.67      174.49     14.11 o 
  -2   2   5     9546.60    10459.86    325.55 o 
   0   2   5       56.00       94.19     33.64 o 
   2   2   5      947.39      892.11     26.77 o 
   4   2   5      193.91      186.73     10.25 o 
   6   2   5      876.60     1003.09     27.41 o 
   8   2   5     2686.61     2501.91     92.73 o 
  10   2   5       62.08       44.24     12.22 o 
  12   2   5      988.89     1106.38     39.75 o 
  14   2   5      599.52      571.96     27.47 o 
  16   2   5     1362.98     1232.56     44.85 o 
  18   2   5       19.96       32.14     15.21 o 
  20   2   5     3646.87     3501.77    130.89 o 
  22   2   5       42.24       18.13     16.74 o 
  24   2   5        0.03      -15.72     15.72 o 
  26   2   5      310.19      287.37     37.01 o 
  28   2   5       20.06        8.76     17.80 o 
  30   2   5        0.01      -17.61     17.61 o 
  32   2   5       61.48       79.95     21.65 o 
  34   2   5      284.50      377.93     31.00 o 
  36   2   5      177.78      251.26     28.71 o 
  38   2   5        0.13       70.68     41.46 o 
  40   2   5        9.42      260.12    127.22 o 
 -47   3   5        0.00      -20.11     23.63 o 
 -45   3   5       34.64       20.44     23.42 o 
 -43   3   5       30.31       46.36     23.15 o 
 -41   3   5       98.26       72.99     22.70 o 
 -39   3   5        0.88        9.39     20.02 o 
 -37   3   5       68.69       61.25     20.79 o 
 -35   3   5      187.24      233.29     25.39 o 
 -33   3   5      779.82      809.15     31.51 o 
 -31   3   5     3182.65     3418.72     93.89 o 
 -29   3   5       84.87       73.72     15.26 o 
 -27   3   5     1631.30     1368.91    146.98 o 
 -25   3   5     1053.17     1012.53     49.14 o 
 -23   3   5     1504.07     1408.71     63.95 o 
 -21   3   5     1242.97     1153.87     34.11 o 
 -19   3   5      238.77      220.95     13.82 o 
 -17   3   5        0.25       -7.92      7.92 o 
 -15   3   5      358.20      439.35     17.24 o 
 -13   3   5      926.94      983.36     25.39 o 
 -11   3   5     1008.07      953.10     24.50 o 
  -9   3   5     2195.35     2161.25     48.38 o 
  -7   3   5      889.53      914.47     24.22 o 
  -5   3   5     1479.63     1599.60     38.28 o 
  -3   3   5     2396.05     2511.20     54.87 o 
  -1   3   5      617.85      823.10     21.54 o 
   1   3   5     5172.89     5283.45    110.49 o 
   3   3   5      216.42      257.84     16.73 o 
   5   3   5     6072.44     5857.83    136.54 o 
   7   3   5      397.57      357.77     15.73 o 
   9   3   5       61.98       56.68      8.47 o 
  11   3   5       46.44       43.01     14.53 o 
  13   3   5      286.25      285.35     26.60 o 
  15   3   5      352.81      390.52     25.64 o 
  17   3   5       32.89        9.93     16.14 o 
  19   3   5        4.28        6.04     16.37 o 
  21   3   5     1235.22     1232.07     49.01 o 
  23   3   5      362.82      374.01     29.59 o 
  25   3   5        3.85      -14.22     17.73 o 
  27   3   5        3.68       -5.09     18.81 o 
  29   3   5       44.05       21.36     20.77 o 
  31   3   5       75.56       77.58     23.14 o 
  33   3   5        3.32      -15.50     19.96 o 
  35   3   5      124.77      200.12     44.71 o 
  37   3   5       24.73       72.59     33.53 o 
 -44   4   5       20.97       23.00     24.48 o 
 -42   4   5       32.93       40.71     23.96 o 
 -40   4   5       67.37      105.82     25.37 o 
 -38   4   5        2.49       -9.90     19.07 o 
 -36   4   5       52.03       52.30     20.66 o 
 -34   4   5       74.80       73.61     20.62 o 
 -32   4   5      212.31      257.81     25.90 o 
 -30   4   5      356.65      316.05    139.19 o 
 -28   4   5       72.46       79.75     13.42 o 
 -26   4   5      243.81      246.64     19.53 o 
 -24   4   5      687.56      674.52     31.57 o 
 -22   4   5      368.60      332.60     27.41 o 
 -20   4   5      389.01      390.89     19.12 o 
 -18   4   5     2705.29     2514.05     63.19 o 
 -16   4   5      675.23      630.27     22.88 o 
 -14   4   5        0.01       -3.38      8.76 o 
 -12   4   5        0.09        2.52      8.59 o 
 -10   4   5     1051.05      993.01     26.47 o 
  -8   4   5       72.69       75.34      8.68 o 
  -6   4   5       37.41       25.38      7.96 o 
  -4   4   5      161.77      181.46     12.58 o 
  -2   4   5       71.96       69.70      8.49 o 
   0   4   5        1.75       -4.43      6.92 o 
   2   4   5      346.79      298.91     13.25 o 
   4   4   5      277.21      260.80     12.83 o 
   6   4   5     1152.97      933.03     90.94 o 
   8   4   5      287.76      238.62     15.79 o 
  10   4   5       14.55        5.30     10.47 o 
  12   4   5      437.74      390.15     16.77 o 
  14   4   5      486.84      503.98     29.72 o 
  16   4   5      129.31      134.85     21.90 o 
  18   4   5      143.91      149.76     23.01 o 
  20   4   5      182.92      181.54     24.52 o 
  22   4   5      137.81      152.82     24.40 o 
  24   4   5       54.52       57.44     21.64 o 
  26   4   5      171.27      186.95     26.83 o 
  28   4   5       22.93       14.24     20.52 o 
  30   4   5       55.53       56.59     22.63 o 
  32   4   5        2.61        1.19     28.77 o 
  34   4   5       19.87       -2.73     25.68 o 
 -39   5   5       57.59       81.51     25.05 o 
 -37   5   5       30.37       43.17     22.68 o 
 -35   5   5       52.30       61.67     21.86 o 
 -33   5   5        2.21        6.19     15.17 o 
 -31   5   5        1.07       10.11     14.66 o 
 -29   5   5      184.10      233.25     33.32 o 
 -27   5   5        7.09       20.61     17.52 o 
 -25   5   5      660.17      793.96     44.55 o 
 -23   5   5      136.69      156.85     15.42 o 
 -21   5   5       35.40       34.66     11.77 o 
 -19   5   5       93.71      136.86     14.13 o 
 -17   5   5      771.74      738.27     26.78 o 
 -15   5   5      546.19      544.44     28.93 o 
 -13   5   5      173.38      233.96     18.38 o 
 -11   5   5     3511.26     3535.72     78.73 o 
  -9   5   5      329.40      415.41     30.92 o 
  -7   5   5       40.31       58.83     10.45 o 
  -5   5   5      109.50      127.83     11.31 o 
  -3   5   5        1.57       -7.99      8.39 o 
  -1   5   5        1.38       -8.28      8.28 o 
   1   5   5       36.84       26.06      9.58 o 
   3   5   5        4.69        8.06      9.40 o 
   5   5   5      142.59      132.28     12.12 o 
   7   5   5       92.08       86.21     11.06 o 
   9   5   5      675.58      571.03     27.69 o 
  11   5   5      346.03      348.02     27.77 o 
  13   5   5      125.62      125.56     21.68 o 
  15   5   5       18.53       20.92     18.78 o 
  17   5   5       87.34       98.26     22.50 o 
  19   5   5       31.77       30.54     20.45 o 
  21   5   5        2.67        4.04     19.46 o 
  23   5   5      217.51      233.14     28.84 o 
  25   5   5       38.48       39.67     22.51 o 
  27   5   5      103.44      120.75     40.95 o 
  29   5   5        1.19        6.63     25.70 o 
 -32   6   5       13.31       18.33     16.86 o 
 -30   6   5        0.17      -11.15     15.59 o 
 -28   6   5        3.77       -3.92     18.59 o 
 -26   6   5       37.70       58.98     19.65 o 
 -24   6   5        2.18       -6.42     17.09 o 
 -22   6   5        3.16       11.01     14.39 o 
 -20   6   5       11.17        4.50     11.56 o 
 -18   6   5        1.37       -3.19     12.06 o 
 -16   6   5        0.67      -12.54     13.96 o 
 -14   6   5      121.69      109.35     15.62 o 
 -12   6   5        0.66        0.87     12.10 o 
 -10   6   5      383.19      328.18     22.03 o 
  -8   6   5        2.58       27.61     12.88 o 
  -6   6   5       85.21      109.46     13.63 o 
  -4   6   5      231.21      251.80     17.93 o 
  -2   6   5      334.39      332.90     20.05 o 
   0   6   5       27.19       56.17     13.97 o 
   2   6   5      495.56      481.32     22.71 o 
   4   6   5      240.51      287.43     19.30 o 
   6   6   5       73.15      112.60     18.31 o 
   8   6   5      460.39      485.32     27.77 o 
  10   6   5        0.79       25.03     16.27 o 
  12   6   5      248.57      253.98     23.81 o 
  14   6   5       58.35       75.32     18.37 o 
  16   6   5        1.61       -2.16     23.66 o 
  18   6   5        0.61       -2.11     23.65 o 
  20   6   5       17.34       12.14     27.39 o 
  22   6   5        6.41       20.23     32.17 o 
 -19   7   5       17.85       23.50     21.15 o 
 -17   7   5       64.43       70.75     15.95 o 
 -15   7   5       49.05       60.01     15.73 o 
 -13   7   5        1.47       -5.92     13.10 o 
 -11   7   5        0.75       -5.92     13.62 o 
  -9   7   5       37.30       46.29     15.24 o 
  -7   7   5       48.35       41.77     15.03 o 
  -5   7   5        0.06      -11.64     13.16 o 
  -3   7   5       29.87       29.82     14.91 o 
  -1   7   5       33.66       45.22     15.26 o 
   1   7   5       65.68       56.26     16.01 o 
   3   7   5       58.43       53.67     18.53 o 
   5   7   5        7.55       17.96     17.62 o 
   7   7   5       38.53       50.79     18.63 o 
   9   7   5      194.68      207.87     24.81 o 
  11   7   5       13.03       64.28     39.99 o 
 -46   0   6      729.63      936.79    108.25 o 
 -44   0   6       23.76       51.67     37.97 o 
 -42   0   6       36.82       60.89     22.43 o 
 -40   0   6      248.82      281.43     31.62 o 
 -38   0   6       35.96       11.44     19.47 o 
 -36   0   6      500.68      400.26     30.32 o 
 -34   0   6      260.81      222.04     62.81 o 
 -32   0   6      437.58      366.03     26.98 o 
 -30   0   6      283.97      280.34     25.21 o 
 -28   0   6     4202.12     4111.35    251.55 o 
 -26   0   6     5134.93     4834.42    176.25 o 
 -24   0   6        2.41        2.56      9.63 o 
 -22   0   6     2902.18     2778.65    148.47 o 
 -20   0   6     2418.03     2105.11     81.59 o 
 -18   0   6     6496.65     7229.38    334.47 o 
 -16   0   6      140.11      163.86     14.59 o 
 -14   0   6       75.74       87.71     10.02 o 
 -12   0   6     1311.08     1175.31     49.54 o 
 -10   0   6    42724.78    47792.93   1715.21 o 
  -6   0   6     7990.71     9528.85    340.30 o 
  -4   0   6    61647.00    71961.59   2205.25 o 
  -2   0   6      226.48      267.93     13.49 o 
   0   0   6     4102.45     4640.84    139.31 o 
   2   0   6     1382.62     1284.31     42.39 o 
   4   0   6     3075.67     2998.12     92.63 o 
   6   0   6     1543.64     1737.68     56.63 o 
   8   0   6     6493.95     7361.81    220.02 o 
  10   0   6      919.78     1087.96     39.22 o 
  12   0   6      573.54      457.40     20.98 o 
  14   0   6      927.89      879.04     33.92 o 
  16   0   6      195.77      134.59     17.96 o 
  20   0   6       28.03       54.01     16.19 o 
  22   0   6      816.13      846.66     57.06 o 
  24   0   6     2627.50     2599.48    136.46 o 
  26   0   6        0.25       -6.00     16.12 o 
  28   0   6     6573.15     6420.45    507.40 o 
  30   0   6      318.20      235.43     46.32 o 
  32   0   6      503.52      462.42     55.73 o 
  34   0   6      569.93      691.93     66.64 o 
  36   0   6      990.64     1142.33     85.21 o 
  38   0   6       39.37       98.57     65.43 o 
  40   0   6        2.42      128.96    111.18 o 
 -51   1   6      218.51      303.41     66.48 o 
 -49   1   6        6.86        3.34     45.01 o 
 -47   1   6      362.16      399.52     35.74 o 
 -45   1   6      318.35      349.12     32.36 o 
 -43   1   6       43.07       13.90     15.02 o 
 -41   1   6       20.82       22.71     15.83 o 
 -39   1   6       81.87      116.77     31.84 o 
 -37   1   6     1306.17     1229.34     48.90 o 
 -35   1   6      539.71      555.68     28.50 o 
 -33   1   6      120.60      118.31     14.64 o 
 -31   1   6      124.36      108.28     13.38 o 
 -29   1   6      139.31      156.19     13.87 o 
 -27   1   6       83.01       93.54     21.41 o 
 -25   1   6      734.86      658.61     52.06 o 
 -23   1   6       36.58       23.87      7.98 o 
 -21   1   6       61.90       72.32      9.94 o 
 -19   1   6      105.12       95.38     10.27 o 
 -17   1   6       17.60       20.22     11.34 o 
 -15   1   6     8651.67     9273.93    221.43 o 
 -13   1   6     2034.42     2135.20     55.24 o 
 -11   1   6      133.20      148.69     10.51 o 
  -9   1   6    11877.68    12976.67    282.10 o 
  -7   1   6    10656.61    11620.71    262.05 o 
  -5   1   6     3435.96     3171.04     75.54 o 
  -3   1   6    12482.91    13691.92    308.62 o 
  -1   1   6     5666.57     5366.39    123.63 o 
   1   1   6     6010.69     6022.33    127.34 o 
   3   1   6     2946.53     2975.13     64.99 o 
   5   1   6      508.85      506.82     15.08 o 
   7   1   6      201.19      228.84     10.29 o 
  11   1   6      234.96      206.20     14.20 o 
  13   1   6      514.56      461.56     22.54 o 
  15   1   6     2151.50     2224.55     67.74 o 
  17   1   6     1245.54     1161.56     50.06 o 
  19   1   6     2463.19     2574.14     78.12 o 
  21   1   6      141.41      108.76     15.17 o 
  23   1   6     1149.64     1004.85     38.98 o 
  25   1   6      290.63      282.44     20.34 o 
  27   1   6     1402.93     1493.21     53.29 o 
  29   1   6     1274.17     1389.08     64.60 o 
  31   1   6      217.96      337.12     27.35 o 
  33   1   6      732.51      779.34     54.62 o 
  35   1   6      141.45      163.45     35.08 o 
  37   1   6       15.84       63.09     29.49 o 
  39   1   6       26.10      125.77     51.00 o 
 -50   2   6        8.32       -5.71     23.47 o 
 -48   2   6       22.16       27.19     33.18 o 
 -46   2   6       38.52       41.17     24.90 o 
 -44   2   6      130.59      150.30     27.44 o 
 -42   2   6       40.43       18.05     21.41 o 
 -40   2   6       18.82        0.74     19.35 o 
 -38   2   6       46.47       36.32     14.61 o 
 -36   2   6       14.23       -4.45     13.65 o 
 -34   2   6        6.16      -10.56     12.68 o 
 -32   2   6      101.04      103.10     15.66 o 
 -30   2   6     2142.01     2028.92    115.85 o 
 -28   2   6        8.11        2.68     10.38 o 
 -26   2   6     1879.33     1502.60    227.78 o 
 -24   2   6     1889.37     1643.20     87.03 o 
 -22   2   6        6.61       -5.74      9.14 o 
 -20   2   6       27.46       20.50      9.05 o 
 -18   2   6        7.32        1.35      8.03 o 
 -16   2   6     1975.41     2007.14     53.95 o 
 -14   2   6      189.73      168.08     14.90 o 
 -12   2   6    13245.71    13935.02    329.05 o 
 -10   2   6       58.99       78.77     21.06 o 
  -8   2   6     8256.28     9949.19    226.30 o 
  -6   2   6    12972.11    13799.63    309.80 o 
  -4   2   6      283.40      655.44    139.52 o 
  -2   2   6     8708.83     9177.32    206.62 o 
   0   2   6     5568.71     5810.23    134.05 o 
   2   2   6      419.84      415.16     21.41 o 
   4   2   6     1545.94     1628.28     42.06 o 
   6   2   6      963.92      990.07     28.02 o 
   8   2   6      502.59      526.70     22.49 o 
  10   2   6        2.46        0.06      8.91 o 
  12   2   6     3016.36     2888.29     84.64 o 
  14   2   6      366.73      343.40     19.60 o 
  16   2   6       53.25       73.66     24.55 o 
  18   2   6        0.11       -9.22     22.29 o 
  20   2   6     1697.04     1698.34    108.72 o 
  22   2   6      284.34      248.75     24.89 o 
  24   2   6       87.82       63.92     28.25 o 
  26   2   6       14.00       -3.96     28.14 o 
  28   2   6      291.03      259.55     38.06 o 
  30   2   6       52.10       67.62     30.30 o 
  32   2   6        2.57       -7.94     15.89 o 
  34   2   6        5.45       13.42     15.91 o 
  36   2   6       73.38      105.63     36.76 o 
  38   2   6        6.63      101.46     50.65 o 
 -47   3   6        0.17      -22.44     22.44 o 
 -45   3   6      103.46      119.97     26.56 o 
 -43   3   6      116.55      139.05     26.13 o 
 -41   3   6       12.37        8.93     19.54 o 
 -39   3   6      596.97      708.11     40.28 o 
 -37   3   6      131.66      153.93     23.33 o 
 -35   3   6      507.97      530.21     25.05 o 
 -33   3   6       58.05       51.35     13.13 o 
 -31   3   6     1942.32     1609.46    382.74 o 
 -29   3   6      541.89      563.70     51.53 o 
 -27   3   6     2822.92     2541.50    140.31 o 
 -25   3   6     3872.93     3876.41    157.59 o 
 -23   3   6       31.48       53.94     12.01 o 
 -21   3   6     1945.31     1934.11     54.41 o 
 -19   3   6      110.65       98.59     11.48 o 
 -17   3   6     1145.59     1297.71     35.83 o 
 -15   3   6      125.66      140.47     11.26 o 
 -13   3   6       91.16       84.05      9.45 o 
 -11   3   6      783.63      773.79     21.23 o 
  -9   3   6        0.31       16.94     18.78 o 
  -7   3   6      555.73      597.11     22.46 o 
  -5   3   6      731.81      700.17     27.09 o 
  -3   3   6     4732.01     5032.53    118.64 o 
  -1   3   6     2242.70     2349.23     58.56 o 
   1   3   6       16.77       13.38      8.61 o 
   3   3   6       53.82       71.19      9.47 o 
   5   3   6      158.65      196.87     11.86 o 
   7   3   6     1619.02     1695.82     45.41 o 
   9   3   6      229.82      244.34     19.49 o 
  11   3   6       18.12       14.02     11.19 o 
  13   3   6      265.91      320.01     31.98 o 
  15   3   6       58.08       49.86     17.41 o 
  17   3   6       12.38      -13.03     16.00 o 
  19   3   6      154.64      127.24     21.48 o 
  21   3   6       38.25       18.88     19.04 o 
  23   3   6       14.86       -3.13     18.44 o 
  25   3   6        8.02        6.16     19.27 o 
  27   3   6       36.15       25.04     20.32 o 
  29   3   6       95.64      115.03     24.14 o 
  31   3   6        2.41      -20.26     26.07 o 
  33   3   6        0.01       -8.58     26.61 o 
  35   3   6      120.03      205.66     33.94 o 
  37   3   6       18.19       44.81     55.09 o 
 -44   4   6      198.66      285.25     33.66 o 
 -42   4   6        0.14       -2.27     21.20 o 
 -40   4   6      265.06      358.55     39.26 o 
 -38   4   6      138.25      180.89     25.83 o 
 -36   4   6        3.29        2.59     17.52 o 
 -34   4   6      174.09      150.15     22.92 o 
 -32   4   6      196.43      258.57     56.21 o 
 -30   4   6       44.01       29.21     12.28 o 
 -28   4   6       13.76       15.77     11.95 o 
 -26   4   6      957.03     1031.07     77.15 o 
 -24   4   6      582.73      618.43     24.70 o 
 -22   4   6        1.53       -1.45     10.64 o 
 -20   4   6      983.21     1069.65     33.02 o 
 -18   4   6      806.91      764.60     26.21 o 
 -16   4   6       19.75       13.47      9.39 o 
 -14   4   6      891.99      841.82     24.02 o 
 -12   4   6        1.31        6.47      8.66 o 
 -10   4   6     1310.90     1388.42     34.48 o 
  -8   4   6      321.17      336.68     14.50 o 
  -6   4   6      423.76      393.21     17.17 o 
  -4   4   6      250.89      271.34     12.50 o 
  -2   4   6      144.02      175.17     11.20 o 
   0   4   6      250.16      239.94     12.33 o 
   2   4   6     1293.73     1137.30     46.27 o 
   4   4   6     1068.67      985.87     30.18 o 
   6   4   6      393.68      422.20     18.16 o 
   8   4   6      639.29      605.69     22.18 o 
  10   4   6        5.54       -1.64      8.86 o 
  12   4   6      828.46      732.31     44.47 o 
  14   4   6      478.37      455.50     36.88 o 
  16   4   6      142.08      118.44     22.06 o 
  18   4   6       78.59       45.48     20.30 o 
  20   4   6       36.41       13.54     19.63 o 
  22   4   6      423.11      464.21     33.09 o 
  24   4   6        0.71      -17.78     19.81 o 
  26   4   6       89.48       72.22     24.12 o 
  28   4   6       11.76        7.17     21.22 o 
  30   4   6       27.21       -4.67     25.78 o 
  32   4   6        9.95       26.93     33.64 o 
 -39   5   6       10.12       17.42     22.08 o 
 -37   5   6       16.30       32.42     21.28 o 
 -35   5   6        0.52       -3.99     18.36 o 
 -33   5   6        0.37        2.44     14.62 o 
 -31   5   6       41.04       45.00     18.22 o 
 -29   5   6        8.86      -15.30     15.96 o 
 -27   5   6      107.17       89.43     14.38 o 
 -25   5   6       78.94      105.78     14.47 o 
 -23   5   6       44.10       43.58     12.39 o 
 -21   5   6       14.27        0.13     13.27 o 
 -19   5   6      149.34      147.28     14.30 o 
 -17   5   6      126.77      143.76     14.35 o 
 -15   5   6        4.12       -9.84      9.84 o 
 -13   5   6        2.83       17.23     22.60 o 
 -11   5   6     1289.59     1226.90     33.03 o 
  -9   5   6       59.77      156.29     29.04 o 
  -7   5   6     2586.03     2379.03     62.10 o 
  -3   5   6       76.73      131.84     19.62 o 
  -1   5   6      121.10      144.30     14.07 o 
   1   5   6      127.15      146.59     14.38 o 
   3   5   6        6.15      -10.33     10.33 o 
   5   5   6       36.47        4.65     10.85 o 
   7   5   6      132.66      189.91     15.77 o 
   9   5   6        0.06       -4.46     13.95 o 
  11   5   6      635.31      665.97     35.46 o 
  13   5   6      197.91      171.26     20.01 o 
  15   5   6        0.15        0.55     14.94 o 
  17   5   6        3.19      -14.98     14.98 o 
  19   5   6       68.05       69.67     28.45 o 
  21   5   6        0.02        4.01     25.27 o 
  23   5   6       22.86       12.75     27.18 o 
  25   5   6       56.35      116.97     31.57 o 
  27   5   6       24.23       52.52     28.73 o 
 -32   6   6        1.44       19.19     18.53 o 
 -30   6   6        3.14        6.52     22.04 o 
 -28   6   6        0.14       10.59     20.95 o 
 -26   6   6       99.84       40.80     22.37 o 
 -24   6   6      104.86       80.21     23.00 o 
 -22   6   6        7.99        4.52     12.81 o 
 -20   6   6       70.45       82.97     15.23 o 
 -18   6   6       51.43       56.46     13.87 o 
 -16   6   6       50.38       56.91     14.03 o 
 -14   6   6      199.73      192.06     17.77 o 
 -12   6   6      127.54      141.71     16.24 o 
 -10   6   6       34.53       41.37     14.31 o 
  -8   6   6      108.74       94.93     15.34 o 
  -6   6   6        5.12       -3.03     11.33 o 
  -4   6   6       53.35       63.56     14.38 o 
  -2   6   6        3.82      -12.05     12.05 o 
   0   6   6       42.72       36.43     13.62 o 
   2   6   6        3.08      -12.15     12.15 o 
   4   6   6        0.30       -6.85     12.51 o 
   6   6   6       39.74       51.81     17.27 o 
   8   6   6        1.39       -9.94     17.34 o 
  10   6   6      357.83      389.46     31.97 o 
  12   6   6      130.60      122.33     21.44 o 
  14   6   6       11.30      -15.93     15.93 o 
  16   6   6       65.52       65.59     19.89 o 
  18   6   6        2.38       11.04     17.69 o 
  20   6   6       19.79       39.92     19.53 o 
 -19   7   6       16.87       16.91     16.28 o 
 -17   7   6        7.71      -11.53     13.41 o 
 -15   7   6        6.29       -1.44     14.03 o 
 -13   7   6        0.16      -12.50     12.50 o 
 -11   7   6        6.41       18.03     14.25 o 
  -9   7   6       30.13       21.87     14.74 o 
  -7   7   6        4.78       -2.90     13.95 o 
  -5   7   6       26.21       36.31     15.53 o 
  -3   7   6        4.33        2.82     14.28 o 
  -1   7   6        0.45       -1.56     16.34 o 
   1   7   6       47.66       66.77     22.50 o 
   3   7   6       53.14       19.70     18.39 o 
   5   7   6      101.41       89.23     20.98 o 
   7   7   6        8.82       20.38     18.57 o 
 -51   1   7        0.25      -11.08     27.51 o 
 -49   1   7       76.30       92.26     27.57 o 
 -47   1   7        7.72       -3.14     22.16 o 
 -45   1   7        0.24      -20.51     20.51 o 
 -43   1   7      164.17      192.08     21.20 o 
 -41   1   7      897.21      892.64     71.09 o 
 -39   1   7       81.44       56.22     19.62 o 
 -37   1   7      141.46      220.41     50.04 o 
 -35   1   7      587.70      608.97     25.30 o 
 -33   1   7     1546.17     1412.19     43.71 o 
 -31   1   7      289.36      300.59     17.05 o 
 -29   1   7      498.52      506.19     24.12 o 
 -27   1   7      275.71      286.67     16.45 o 
 -25   1   7     4102.61     3875.00    110.35 o 
 -23   1   7      196.07      192.32     11.28 o 
 -21   1   7     1302.44     1219.24     65.97 o 
 -19   1   7       95.79      122.22     11.02 o 
 -17   1   7     2817.92     3193.18    101.87 o 
 -15   1   7     5832.93     6725.90    162.50 o 
 -13   1   7     6580.83     6419.60    142.47 o 
 -11   1   7     5112.77     5884.08    130.70 o 
  -9   1   7     7646.81     8322.23    182.82 o 
  -7   1   7     2279.98     2923.30     74.69 o 
  -5   1   7    19104.95    22085.91    496.87 o 
  -3   1   7     6488.33     6914.16    158.67 o 
  -1   1   7     1552.99     1706.35     39.36 o 
   1   1   7     1999.32     2185.54     49.19 o 
   3   1   7     6872.92     6988.71    148.19 o 
   5   1   7      895.72      950.29     24.68 o 
   7   1   7     1820.87     1616.74     38.45 o 
   9   1   7     1883.90     2018.21     47.14 o 
  11   1   7      790.15      864.96     23.79 o 
  13   1   7     1669.66     1604.90     39.67 o 
  15   1   7     4675.51     4640.19    131.20 o 
  17   1   7      101.62       96.66     15.92 o 
  19   1   7     2177.46     2333.53     72.54 o 
  21   1   7     1370.85     1303.35     46.86 o 
  23   1   7        0.19      -12.56     12.56 o 
  25   1   7      277.84      284.88     21.01 o 
  27   1   7      125.07      127.71     22.93 o 
  29   1   7        0.42       -5.43     13.02 o 
  31   1   7      418.87      382.43     38.97 o 
  33   1   7      149.16      187.97     32.88 o 
  35   1   7      298.07      410.49     40.32 o 
  37   1   7        2.16       73.38     28.51 o 
  39   1   7      155.15      216.91     34.43 o 
 -50   2   7       21.50       14.34     25.68 o 
 -48   2   7       56.90      108.20     28.75 o 
 -46   2   7        1.46       -2.36     22.17 o 
 -44   2   7        2.99       -4.55     36.42 o 
 -42   2   7      145.26      166.51     26.60 o 
 -40   2   7       19.09       16.47     14.55 o 
 -38   2   7       23.01       22.25     14.15 o 
 -36   2   7     1035.61     1069.21     40.75 o 
 -34   2   7     1564.11     1448.12     66.60 o 
 -32   2   7      688.52      657.14     33.74 o 
 -30   2   7      204.56      179.38     18.38 o 
 -28   2   7     1340.53     1031.37    152.42 o 
 -26   2   7      828.46      663.20     37.94 o 
 -24   2   7     2030.64     1785.73     63.65 o 
 -22   2   7     1449.42     1466.28     59.77 o 
 -20   2   7      951.37      970.61     40.67 o 
 -18   2   7      830.45      747.06     25.61 o 
 -16   2   7     2377.33     2460.28     64.67 o 
 -14   2   7      477.49      460.64     18.31 o 
 -12   2   7     1363.73     1407.20     39.45 o 
 -10   2   7     4240.44     4939.63    118.87 o 
  -8   2   7    24004.81    24551.67    548.71 o 
  -6   2   7      156.57      387.64    185.07 o 
  -4   2   7      424.04      406.58     54.32 o 
  -2   2   7     4727.22     4705.52    110.27 o 
   0   2   7     2467.70     2627.51     64.56 o 
   2   2   7      800.81      889.34     26.48 o 
   4   2   7     2938.28     2939.06     71.42 o 
   6   2   7       83.02       96.74      9.44 o 
   8   2   7     1009.87      917.82     27.18 o 
  10   2   7     3127.97     3074.91     89.79 o 
  12   2   7        9.86       -5.66     10.40 o 
  14   2   7     2281.41     2239.92     69.31 o 
  16   2   7     3933.42     3873.37    111.90 o 
  18   2   7     1698.60     1688.83     60.31 o 
  20   2   7      253.38      251.78     37.34 o 
  22   2   7        8.51       -6.12     13.63 o 
  24   2   7      454.27      468.19     31.07 o 
  26   2   7      420.34      478.75     27.65 o 
  28   2   7        2.96       -8.00     14.57 o 
  30   2   7        1.44        2.43     15.74 o 
  32   2   7      344.72      359.67     36.07 o 
  34   2   7      403.83      471.97     59.43 o 
  36   2   7        1.02       49.16     31.23 o 
  38   2   7      212.74      360.67     44.58 o 
 -47   3   7      138.99      182.62     29.58 o 
 -45   3   7        1.23       -7.45     20.85 o 
 -43   3   7       64.47      113.39     24.52 o 
 -41   3   7        0.60       -5.33     17.91 o 
 -39   3   7      312.55      375.95     30.60 o 
 -37   3   7      294.55      325.88     32.18 o 
 -35   3   7       49.75       39.97     18.62 o 
 -33   3   7       15.40        6.21     15.51 o 
 -31   3   7        3.02       -5.16     11.66 o 
 -29   3   7     1946.24     1821.19     96.10 o 
 -27   3   7     2885.03     2478.36     90.03 o 
 -25   3   7        1.08        0.52     14.53 o 
 -23   3   7     2110.01     2015.03     55.41 o 
 -21   3   7      712.89      732.87     25.31 o 
 -19   3   7       45.35       27.70      9.62 o 
 -17   3   7      543.87      636.10     22.12 o 
 -15   3   7      315.94      371.51     16.09 o 
 -13   3   7     4043.02     4115.57     94.60 o 
 -11   3   7      463.91      525.18     16.89 o 
  -9   3   7     1074.04     1081.88     32.35 o 
  -7   3   7      339.84      317.81     15.20 o 
  -5   3   7      109.07      119.37     16.01 o 
  -3   3   7     3297.95     3219.32     78.96 o 
  -1   3   7      940.98     1083.53     31.50 o 
   1   3   7      161.38      186.84     12.73 o 
   3   3   7      479.45      458.15     18.20 o 
   5   3   7      218.42      197.27     12.53 o 
   7   3   7      326.76      321.34     14.81 o 
   9   3   7      143.51      168.34     16.92 o 
  11   3   7       69.46       66.00     14.67 o 
  13   3   7      726.49      689.97     30.87 o 
  15   3   7     1419.63     1352.25     74.23 o 
  17   3   7        7.71      -13.17     13.17 o 
  19   3   7      253.41      308.95     27.73 o 
  21   3   7      105.48      100.35     17.25 o 
  23   3   7     1441.82     1443.31     82.29 o 
  25   3   7      154.02      132.06     19.31 o 
  27   3   7       75.73       75.48     18.33 o 
  29   3   7        2.39        4.54     16.50 o 
  31   3   7        0.01       16.72     16.83 o 
  33   3   7       43.63       60.19     19.25 o 
  35   3   7       13.44      154.06     60.41 o 
 -44   4   7       13.33       14.78     22.94 o 
 -42   4   7       18.90       27.54     23.36 o 
 -40   4   7      102.18      144.09     25.03 o 
 -38   4   7      105.46      127.81     23.32 o 
 -36   4   7       15.45       16.39     23.58 o 
 -34   4   7       99.33      121.93     22.82 o 
 -32   4   7      807.07      787.63     93.06 o 
 -30   4   7      124.28      147.13     15.71 o 
 -28   4   7       33.26       48.45     13.08 o 
 -26   4   7     1379.85     1367.07     72.03 o 
 -24   4   7      111.13      123.58     14.30 o 
 -22   4   7     1050.32      961.22     37.11 o 
 -20   4   7      281.83      305.63     17.38 o 
 -18   4   7        1.16       -9.29      9.29 o 
 -16   4   7        1.82       -8.67      8.67 o 
 -14   4   7      296.55      317.01     14.55 o 
 -12   4   7      153.69      141.09     11.14 o 
 -10   4   7       86.57      126.70     16.64 o 
  -8   4   7     1069.64      997.13     29.67 o 
  -6   4   7     1992.21     1884.51     50.64 o 
  -4   4   7     1408.10     1355.25     38.55 o 
  -2   4   7      662.31      666.90     23.82 o 
   0   4   7      570.01      590.06     22.18 o 
   2   4   7       20.51       23.71     10.37 o 
   4   4   7      797.80      736.25     25.39 o 
   6   4   7       23.94       19.41      9.70 o 
   8   4   7      411.32      404.60     18.24 o 
  10   4   7       11.65       -3.61     13.58 o 
  12   4   7        9.00       -9.12     13.71 o 
  14   4   7      210.00      183.81     20.18 o 
  16   4   7      257.99      209.58     21.15 o 
  18   4   7      124.79      107.60     18.67 o 
  20   4   7      125.21      153.03     20.44 o 
  22   4   7      253.27      297.56     24.67 o 
  24   4   7      997.72     1080.46     81.93 o 
  26   4   7       47.74       48.36     18.75 o 
  28   4   7       53.05       32.16     18.93 o 
  30   4   7       59.32       51.77     22.76 o 
  32   4   7       11.64       -4.43     20.09 o 
 -39   5   7        1.58        5.24     20.86 o 
 -37   5   7        0.01        0.75     18.98 o 
 -35   5   7        9.00       13.24     15.34 o 
 -33   5   7       37.94       32.45     18.90 o 
 -31   5   7      139.33      174.92     23.73 o 
 -29   5   7       10.57       14.59     12.36 o 
 -27   5   7        0.71        5.38     11.63 o 
 -25   5   7       74.35       70.65     13.39 o 
 -23   5   7      110.36       96.52     13.80 o 
 -21   5   7        6.39      -10.35     10.35 o 
 -19   5   7        5.83       -2.53     10.30 o 
 -17   5   7      130.49      139.57     13.94 o 
 -15   5   7       85.12       85.42     12.44 o 
 -13   5   7      108.26      118.99     14.81 o 
 -11   5   7       60.95       66.81     13.30 o 
  -9   5   7        0.13      -10.14     10.14 o 
  -7   5   7      315.92      277.13     17.64 o 
  -5   5   7       62.82       35.87     12.00 o 
  -3   5   7      159.94      168.54     15.14 o 
  -1   5   7      395.99      364.89     19.06 o 
   1   5   7      202.16      208.02     16.25 o 
   3   5   7       60.40       44.98     12.25 o 
   5   5   7        9.70       -1.00     10.81 o 
   7   5   7      375.42      316.80     23.33 o 
   9   5   7        0.02        4.64     14.54 o 
  11   5   7        0.54        0.66     15.29 o 
  13   5   7       55.49       23.02     16.69 o 
  15   5   7        0.38      -15.41     15.41 o 
  17   5   7        0.00      -15.28     15.28 o 
  19   5   7       10.92        3.97     17.19 o 
  21   5   7       17.91       -4.35     17.35 o 
  23   5   7       83.22       78.78     21.01 o 
  25   5   7       57.82       65.86     20.72 o 
  27   5   7       27.80       88.15     56.25 o 
 -32   6   7       34.22        6.76     21.69 o 
 -30   6   7        9.39       -1.12     20.88 o 
 -28   6   7       11.66        8.58     20.94 o 
 -26   6   7        0.00      -23.52     24.76 o 
 -24   6   7        0.01       -8.64     12.64 o 
 -22   6   7        6.01       -6.95     12.75 o 
 -20   6   7       31.74       17.18     12.90 o 
 -18   6   7      151.37      142.83     16.91 o 
 -16   6   7       26.07       29.29     13.30 o 
 -14   6   7       36.90       33.26     13.61 o 
 -12   6   7        0.50        2.01     12.52 o 
 -10   6   7      169.00      178.88     26.62 o 
  -8   6   7       94.14      162.03     20.34 o 
  -6   6   7      920.40      934.76     35.65 o 
  -4   6   7      120.14      173.25     17.11 o 
  -2   6   7      102.39      122.39     16.08 o 
   0   6   7       80.52       62.49     14.50 o 
   2   6   7       47.52       45.86     13.99 o 
   4   6   7       19.29        0.82     15.79 o 
   6   6   7       25.57        5.77     16.61 o 
   8   6   7      178.64      188.16     22.91 o 
  10   6   7       62.36       56.79     19.19 o 
  12   6   7       27.98       32.01     25.42 o 
  14   6   7        5.94      -12.47     16.91 o 
  16   6   7       22.29       20.60     19.20 o 
  18   6   7       20.71       17.52     18.83 o 
 -17   7   7        5.18      -13.23     13.23 o 
 -15   7   7        3.03       -9.93     13.61 o 
 -13   7   7       10.63       -7.73     13.89 o 
 -11   7   7       21.10       14.84     14.60 o 
  -9   7   7        9.35       45.47     28.23 o 
  -7   7   7      225.97      274.87     22.34 o 
  -5   7   7       37.95       85.36     16.97 o 
  -3   7   7      213.09      274.85     27.58 o 
  -1   7   7       58.17       70.26     22.01 o 
   1   7   7       61.50       77.18     22.49 o 
   3   7   7       17.77       -4.36     17.97 o 
   5   7   7        7.14      -14.33     18.09 o 
 -48   0   8      392.44      414.84     43.33 o 
 -46   0   8       53.91       16.43     25.90 o 
 -44   0   8      162.51      152.64     33.49 o 
 -42   0   8      990.00      871.74     47.83 o 
 -40   0   8     2143.82     2499.22    161.98 o 
 -38   0   8       61.14       36.31     19.85 o 
 -36   0   8     1391.60     1327.18    125.37 o 
 -34   0   8     3701.74     3865.33    209.35 o 
 -32   0   8      490.99      614.07     36.23 o 
 -30   0   8     4038.67     3945.04    146.86 o 
 -28   0   8      553.85      553.03     40.96 o 
 -26   0   8      185.54      158.96     19.84 o 
 -24   0   8     1653.92     1567.65     65.24 o 
 -22   0   8     1300.07     1393.55     58.72 o 
 -20   0   8      290.49      418.43     24.75 o 
 -18   0   8     5840.86     6216.44    275.64 o 
 -16   0   8     1551.91     1555.10     76.51 o 
 -14   0   8     7659.02     8223.98    233.45 o 
 -12   0   8    17131.79    19504.29    647.49 o 
 -10   0   8        1.99        7.05      6.59 o 
  -8   0   8       97.59      118.80      9.73 o 
  -6   0   8      105.22      170.88     12.16 o 
  -4   0   8     2180.99     2627.16     81.97 o 
   0   0   8    75597.72    87422.84   2558.21 o 
   2   0   8    17797.19    20556.69    604.16 o 
   4   0   8    13967.95    17134.26    504.70 o 
   6   0   8      913.36      922.86     34.50 o 
   8   0   8        1.80        0.61      9.33 o 
  10   0   8     1999.08     1931.98     65.10 o 
  12   0   8     1392.92     1452.26     51.78 o 
  14   0   8     2163.90     2379.25     79.33 o 
  16   0   8     1652.73     1472.83     53.34 o 
  18   0   8     2464.62     2441.67     82.50 o 
  20   0   8     1128.98     1317.75     50.47 o 
  22   0   8     6420.76     6809.56    209.50 o 
  24   0   8     1986.06     2014.67    112.95 o 
  26   0   8       46.60       -1.51     34.80 o 
  28   0   8       55.64       36.00     34.90 o 
  30   0   8       28.81       40.99     35.40 o 
  32   0   8      456.89      510.59     59.77 o 
  34   0   8      734.85      821.14     72.87 o 
  36   0   8       41.83      107.74     41.28 o 
  38   0   8      188.62      364.00     57.42 o 
 -51   1   8      224.73      317.35     44.57 o 
 -49   1   8      100.97      123.32     27.98 o 
 -47   1   8        0.04       11.21     38.97 o 
 -45   1   8       35.77       39.80     17.36 o 
 -43   1   8       71.68       40.21     16.69 o 
 -41   1   8      638.52      592.54     37.63 o 
 -39   1   8      422.84      436.70     25.37 o 
 -37   1   8      367.78      368.59     35.93 o 
 -35   1   8       89.67      100.53     15.38 o 
 -33   1   8     1104.17     1082.08     35.77 o 
 -31   1   8      144.87      168.48     16.79 o 
 -29   1   8     1646.66     1564.97     47.04 o 
 -27   1   8      204.92      222.18     14.80 o 
 -25   1   8       40.81       66.47     11.21 o 
 -23   1   8     1266.17     1190.29     65.50 o 
 -21   1   8     4181.64     4241.41    207.81 o 
 -19   1   8       48.34       89.93      8.88 o 
 -17   1   8     3483.83     3882.81     89.65 o 
 -15   1   8       46.75       32.96      7.07 o 
 -13   1   8      576.11      513.16     16.59 o 
 -11   1   8      306.44      376.72     19.63 o 
  -9   1   8     3282.30     3722.60    113.53 o 
  -7   1   8    11039.45    12974.76    266.57 o 
  -5   1   8     2363.95     3036.51     80.66 o 
  -3   1   8     6183.63     7019.70    149.09 o 
  -1   1   8    16892.63    18571.29    386.74 o 
   1   1   8    11391.11    13321.72    278.29 o 
   3   1   8      334.23      436.38     14.28 o 
   5   1   8      861.76      761.05     21.28 o 
   7   1   8      684.98      911.96     24.62 o 
   9   1   8       93.39      151.92      9.77 o 
  11   1   8     1267.14     1188.34     30.96 o 
  13   1   8      975.68      960.83     26.75 o 
  15   1   8      406.22      398.37     20.41 o 
  17   1   8      346.06      318.71     22.25 o 
  19   1   8     4231.03     4123.20    108.65 o 
  21   1   8      443.96      411.27     23.01 o 
  23   1   8     1969.97     2102.81     63.39 o 
  25   1   8      315.25      239.46     19.34 o 
  27   1   8      134.42      146.90     17.60 o 
  29   1   8      200.46      150.87     29.60 o 
  31   1   8      184.53      228.56     32.76 o 
  33   1   8       80.01       99.19     28.55 o 
  35   1   8       15.61       33.97     25.73 o 
  37   1   8        8.12       85.35     46.78 o 
 -50   2   8      206.94      259.10     34.50 o 
 -48   2   8      138.49      168.92     30.23 o 
 -46   2   8        7.81       11.36     22.02 o 
 -44   2   8        8.91       10.13     20.54 o 
 -42   2   8       15.61       -9.18     14.08 o 
 -40   2   8      679.47      705.87     41.01 o 
 -38   2   8      161.41      198.03     29.80 o 
 -36   2   8     1583.20     1576.39    138.78 o 
 -34   2   8      388.75      349.64     60.69 o 
 -32   2   8        4.24       10.19     13.43 o 
 -30   2   8       52.86       51.48     12.78 o 
 -28   2   8      165.84      159.81     16.69 o 
 -26   2   8      773.72      763.85     39.89 o 
 -24   2   8        7.68       -3.38      9.79 o 
 -22   2   8      487.72      522.90     21.92 o 
 -20   2   8     2690.81     2838.51     93.64 o 
 -18   2   8      369.10      373.11     29.36 o 
 -16   2   8     5483.40     5150.42    148.72 o 
 -14   2   8     2554.29     2353.27     67.96 o 
 -12   2   8      919.26     1025.61     28.15 o 
 -10   2   8     2923.59     3044.26     80.94 o 
  -8   2   8      461.82      498.65     19.23 o 
  -6   2   8     1166.96     1386.80     37.44 o 
  -4   2   8      513.21      623.75     21.00 o 
  -2   2   8     5269.74     4605.33    108.18 o 
   0   2   8      356.44      427.82     33.39 o 
   2   2   8      325.33      349.69     15.43 o 
   4   2   8       11.40        6.72      6.77 o 
   6   2   8        6.87        4.08      7.17 o 
   8   2   8        0.86       -7.31      7.31 o 
  10   2   8     1043.67     1064.22     43.25 o 
  12   2   8     1105.80     1132.53     52.78 o 
  14   2   8     1291.13     1257.86     45.00 o 
  16   2   8      251.08      302.95     37.58 o 
  18   2   8     5006.94     4946.55    173.14 o 
  20   2   8       10.40       -9.72     13.84 o 
  22   2   8      150.47      151.43     18.53 o 
  24   2   8       31.63       23.92     15.33 o 
  26   2   8      227.95      264.86     28.77 o 
  28   2   8       15.20        3.40     19.32 o 
  30   2   8        2.84        0.39     24.46 o 
  32   2   8       71.48      119.33     33.70 o 
  34   2   8       19.08       11.27     38.37 o 
  36   2   8      128.78      222.98     34.67 o 
 -47   3   8       57.67       81.88     25.42 o 
 -45   3   8       27.05       37.33     22.20 o 
 -43   3   8      205.88      234.03     27.99 o 
 -41   3   8        7.32        9.99     19.21 o 
 -39   3   8      114.61      116.52     25.65 o 
 -37   3   8       17.32       14.63     12.66 o 
 -35   3   8      226.02      219.68     19.69 o 
 -33   3   8      267.72      263.55     28.14 o 
 -31   3   8      140.91      120.99     15.12 o 
 -29   3   8      345.82      307.45     19.35 o 
 -27   3   8        7.28      -10.97     10.97 o 
 -25   3   8      344.95      354.16     18.99 o 
 -23   3   8       95.75       99.50     12.85 o 
 -21   3   8       15.94        1.87      9.28 o 
 -19   3   8      316.21      305.98     15.98 o 
 -17   3   8        8.50       11.91      8.60 o 
 -15   3   8      438.98      397.32     17.69 o 
 -13   3   8     1919.35     1896.19     53.14 o 
 -11   3   8     1921.88     1892.41     47.95 o 
  -9   3   8        1.05       -1.69     15.27 o 
  -7   3   8        0.01       10.29      8.99 o 
  -5   3   8      876.15      781.62     25.84 o 
  -3   3   8      353.84      343.09     16.85 o 
  -1   3   8     3153.81     3029.58     75.41 o 
   1   3   8     2081.00     1982.00     52.10 o 
   3   3   8      234.05      211.19     13.79 o 
   5   3   8       76.50       97.78     12.46 o 
   7   3   8      190.31      166.44     12.44 o 
   9   3   8      978.78      880.38     35.62 o 
  11   3   8      588.40      500.15     26.47 o 
  13   3   8      102.36       78.13     17.02 o 
  15   3   8      215.21      212.05     20.57 o 
  17   3   8      247.28      245.94     20.95 o 
  19   3   8       26.67       10.84     14.67 o 
  21   3   8        0.90      -14.94     14.94 o 
  23   3   8      220.96      221.64     22.29 o 
  25   3   8      450.42      436.47     36.94 o 
  27   3   8       17.79        7.87     16.07 o 
  29   3   8        0.05        6.08     16.86 o 
  31   3   8        9.65       -5.02     17.22 o 
  33   3   8       23.73       56.21     27.19 o 
 -44   4   8      172.71      237.84     29.98 o 
 -42   4   8      104.99      141.62     25.82 o 
 -40   4   8        0.01      -16.09     17.96 o 
 -38   4   8        0.21       -3.63     17.27 o 
 -36   4   8        8.54       -0.87     16.70 o 
 -34   4   8        0.00       -8.21     11.89 o 
 -32   4   8       31.38       38.76     13.13 o 
 -30   4   8       60.80       71.65     13.81 o 
 -28   4   8        2.68       -4.33     11.68 o 
 -26   4   8      131.55      102.46     14.14 o 
 -24   4   8      366.94      361.53     19.35 o 
 -22   4   8        4.04       -9.87      9.87 o 
 -20   4   8      515.40      526.88     21.54 o 
 -18   4   8       34.75       38.99     12.07 o 
 -16   4   8       60.47       52.54     10.56 o 
 -14   4   8      315.89      281.47     14.75 o 
 -12   4   8        8.89       13.01      8.47 o 
 -10   4   8        0.02        1.99      9.30 o 
  -8   4   8       71.30       86.77     12.79 o 
  -6   4   8      575.58      514.16     21.52 o 
  -4   4   8      193.89      201.94     15.21 o 
  -2   4   8      452.93      487.77     20.69 o 
   0   4   8        3.37        5.28     10.35 o 
   2   4   8       90.39      104.56     12.87 o 
   4   4   8      316.98      290.98     16.63 o 
   6   4   8       63.51       60.73     11.48 o 
   8   4   8      382.44      398.35     24.71 o 
  10   4   8       40.25        2.74     14.37 o 
  12   4   8       40.33       38.68     15.27 o 
  14   4   8        4.08       -1.59     14.76 o 
  16   4   8        0.53      -11.34     14.93 o 
  18   4   8        4.03       -0.80     15.43 o 
  20   4   8       91.93       85.46     19.60 o 
  22   4   8      185.60      153.46     22.94 o 
  24   4   8       10.49       10.76     18.08 o 
  26   4   8        0.52       -9.94     17.69 o 
  28   4   8        3.83       19.55     18.67 o 
  30   4   8       12.53       33.48     23.65 o 
 -39   5   8       18.40       18.92     20.41 o 
 -37   5   8        1.53       -0.19     15.17 o 
 -35   5   8       20.92        3.58     17.34 o 
 -33   5   8       86.85       83.52     20.52 o 
 -31   5   8       46.41       41.80     13.21 o 
 -29   5   8        8.56      -11.26     11.26 o 
 -27   5   8       71.88       76.77     13.72 o 
 -25   5   8       25.44       48.78     12.77 o 
 -23   5   8      152.46      158.07     21.10 o 
 -21   5   8        5.91        4.30     11.69 o 
 -19   5   8       38.07       17.36     12.16 o 
 -17   5   8      119.82      121.80     14.99 o 
 -15   5   8      309.20      290.53     18.99 o 
 -13   5   8      154.14      175.13     16.25 o 
 -11   5   8       66.79       81.68     12.82 o 
  -9   5   8      150.65      136.78     14.81 o 
  -7   5   8       80.62       74.94     13.74 o 
  -5   5   8        0.06       -8.65     11.40 o 
  -3   5   8        1.57       -6.75     11.16 o 
  -1   5   8      131.29      145.97     15.24 o 
   1   5   8       36.69       13.05     11.68 o 
   3   5   8       94.39       88.78     13.66 o 
   5   5   8      197.89      227.65     21.89 o 
   7   5   8        0.00       -0.60     14.83 o 
   9   5   8      242.74      210.35     21.73 o 
  11   5   8      139.80      121.98     19.82 o 
  13   5   8      111.80      101.58     19.19 o 
  15   5   8        0.03        1.50     16.08 o 
  17   5   8      152.44      133.77     21.64 o 
  19   5   8       35.08       10.48     17.82 o 
  21   5   8       14.70       15.33     18.73 o 
  23   5   8       74.81      104.97     44.52 o 
  25   5   8       12.15       17.26     19.02 o 
 -30   6   8       28.00       -5.71     25.29 o 
 -28   6   8       18.99       -1.86     18.80 o 
 -26   6   8       11.47       -2.24     14.61 o 
 -24   6   8        4.40       -2.23     12.70 o 
 -22   6   8       20.35       11.29     15.09 o 
 -20   6   8       17.76       20.32     13.62 o 
 -18   6   8       10.38        7.83     12.92 o 
 -16   6   8        0.88      -12.18     12.18 o 
 -14   6   8       51.18       50.09     14.17 o 
 -12   6   8       52.30       42.66     13.68 o 
 -10   6   8       45.33       75.07     14.73 o 
  -8   6   8      222.44      195.72     18.39 o 
  -6   6   8       57.52       81.75     16.64 o 
  -4   6   8        2.63      -11.60     13.08 o 
  -2   6   8        0.58      -11.23     14.61 o 
   0   6   8        8.56      -12.73     12.73 o 
   2   6   8       21.45        6.14     16.22 o 
   4   6   8       91.60       96.90     19.88 o 
   6   6   8       95.55       81.27     19.56 o 
   8   6   8       26.35       50.95     19.12 o 
  10   6   8       63.21       24.01     18.54 o 
  12   6   8        8.45       12.18     18.26 o 
  14   6   8        8.86       16.86     18.20 o 
  16   6   8        2.41        2.65     18.31 o 
 -15   7   8       36.34       33.76     15.55 o 
 -13   7   8       73.03       80.97     16.89 o 
 -11   7   8       32.11       53.53     16.24 o 
  -9   7   8        2.39       12.94     14.55 o 
  -7   7   8        0.07       -9.66     13.97 o 
  -5   7   8        7.37       27.59     15.27 o 
  -3   7   8       20.76       12.35     19.99 o 
  -1   7   8        5.09      -18.64     18.64 o 
   1   7   8        0.23      -17.07     19.07 o 
 -51   1   9        0.71       -7.47     27.14 o 
 -49   1   9       53.05       27.64     30.75 o 
 -47   1   9       54.48       18.21     17.20 o 
 -45   1   9      127.87       97.57     18.67 o 
 -43   1   9      325.86      339.50     58.70 o 
 -41   1   9       30.39       15.19     15.39 o 
 -39   1   9      220.43      236.33     21.43 o 
 -37   1   9      245.59      233.40     19.55 o 
 -35   1   9        6.93        4.93     12.37 o 
 -33   1   9     1544.61     1431.67     68.33 o 
 -31   1   9       28.54       31.31     11.58 o 
 -29   1   9        2.49       -8.18      9.17 o 
 -27   1   9      423.88      428.43     18.44 o 
 -25   1   9      909.75      740.17     39.66 o 
 -23   1   9     2701.92     2574.81    110.04 o 
 -21   1   9       76.34       64.14      8.87 o 
 -19   1   9        1.09       -6.16      6.16 o 
 -17   1   9     2179.95     2394.07     57.67 o 
 -15   1   9       12.69       -5.89      6.37 o 
 -13   1   9      837.69      888.92     24.77 o 
 -11   1   9      546.08      590.56     16.51 o 
  -9   1   9     1587.07     1919.91     45.66 o 
  -7   1   9     4936.52     5474.65    118.36 o 
  -5   1   9      250.62      340.72     55.19 o 
  -3   1   9     2165.99     2601.40     58.51 o 
  -1   1   9      846.51      951.80     24.90 o 
   1   1   9     7978.09     8374.00    177.70 o 
   3   1   9      735.63      887.24     23.88 o 
   5   1   9       37.82       49.40      9.97 o 
   7   1   9      772.51      867.59     24.00 o 
   9   1   9      139.59      144.05     12.68 o 
  11   1   9       49.55       58.15     10.24 o 
  13   1   9      549.69      482.60     19.10 o 
  15   1   9       33.02       40.73     21.51 o 
  17   1   9     3346.88     3164.63     80.83 o 
  19   1   9     1536.78     1581.22     49.94 o 
  21   1   9      101.79       90.74     16.24 o 
  23   1   9      145.02      139.36     17.38 o 
  25   1   9      394.46      418.63     28.02 o 
  27   1   9      236.82      299.03     34.67 o 
  29   1   9        0.09      -20.82     20.82 o 
  31   1   9       84.86       74.27     27.23 o 
  33   1   9       41.87       53.20     26.37 o 
  35   1   9        0.08        0.19     25.23 o 
 -50   2   9        6.96       -3.51     23.93 o 
 -48   2   9        2.94      -20.45     21.74 o 
 -46   2   9       20.80      -10.99     20.99 o 
 -44   2   9       21.34        2.71     19.64 o 
 -42   2   9        4.29       -4.23     13.78 o 
 -40   2   9      190.38      229.92     20.48 o 
 -38   2   9       32.57       17.12     15.66 o 
 -36   2   9      286.43      338.14     53.35 o 
 -34   2   9      344.61      322.36     46.58 o 
 -32   2   9      216.66      181.33     23.99 o 
 -30   2   9       20.35        6.47     14.54 o 
 -28   2   9        8.60        4.73     11.15 o 
 -26   2   9       25.47       31.79     11.19 o 
 -24   2   9        0.30        1.74      9.88 o 
 -22   2   9      175.94      216.70     17.43 o 
 -20   2   9      392.63      430.50     19.60 o 
 -18   2   9      478.42      512.71     20.91 o 
 -16   2   9     2088.20     2132.98     73.55 o 
 -14   2   9     8595.15     8888.41    221.56 o 
 -12   2   9       48.78       89.18     23.48 o 
 -10   2   9      651.01      731.07     23.64 o 
  -8   2   9     1610.28     1534.16     40.97 o 
  -6   2   9      825.43      864.16     26.29 o 
  -4   2   9      130.06      174.11     12.36 o 
  -2   2   9      240.81      260.84     14.12 o 
   0   2   9     2554.61     2714.40     67.66 o 
   2   2   9      886.27      855.11     26.84 o 
   4   2   9       20.13       12.43      8.30 o 
   6   2   9      521.16      517.11     18.72 o 
   8   2   9     3130.39     3080.35     75.88 o 
  10   2   9      523.91      437.13     17.15 o 
  12   2   9      536.90      478.24     23.11 o 
  14   2   9       44.80       64.00     17.50 o 
  16   2   9     5428.43     5035.75    134.29 o 
  18   2   9     2489.05     2288.27     79.81 o 
  20   2   9      826.12      772.14     43.56 o 
  22   2   9        7.32      -13.23     13.23 o 
  24   2   9      213.33      189.06     19.57 o 
  26   2   9      105.38      107.96     17.56 o 
  28   2   9      287.96      279.67     22.48 o 
  30   2   9      139.74      150.20     21.60 o 
  32   2   9        6.28       46.77     31.88 o 
  34   2   9        8.82       55.09     26.83 o 
 -47   3   9        4.49       -8.94     20.65 o 
 -45   3   9       36.42       46.22     21.23 o 
 -43   3   9       10.15        6.05     18.66 o 
 -41   3   9        0.08       -1.37     18.08 o 
 -39   3   9       64.77       78.32     15.44 o 
 -37   3   9       29.61       35.70     16.03 o 
 -35   3   9      113.46       91.00     17.07 o 
 -33   3   9       13.32       10.77     12.94 o 
 -31   3   9      160.63      167.12     27.18 o 
 -29   3   9      283.54      265.36     19.03 o 
 -27   3   9      330.18      324.59     22.00 o 
 -25   3   9       61.07       76.71     13.05 o 
 -23   3   9     1670.27     1475.65     56.47 o 
 -21   3   9      319.71      351.36     17.79 o 
 -19   3   9      275.13      304.64     16.29 o 
 -17   3   9       20.55       16.29      8.87 o 
 -15   3   9      250.48      269.43     14.07 o 
 -13   3   9       54.06       67.06      9.76 o 
 -11   3   9     1770.68     1560.68     47.67 o 
  -9   3   9       82.18      124.05     14.67 o 
  -7   3   9        0.18       13.16      9.88 o 
  -5   3   9      813.49      868.48     28.44 o 
  -3   3   9      376.13      406.24     18.68 o 
  -1   3   9     1015.50      982.62     30.81 o 
   1   3   9        3.65       10.89      9.67 o 
   3   3   9      101.45      134.83     12.97 o 
   5   3   9     2069.69     1948.91     67.36 o 
   7   3   9        0.03       -0.76      9.02 o 
   9   3   9     4404.90     4159.25    126.65 o 
  11   3   9     1346.86     1286.72     49.40 o 
  13   3   9       10.53       17.25     14.57 o 
  15   3   9        0.37      -12.92     12.92 o 
  17   3   9       72.27       52.28     16.02 o 
  19   3   9     1116.37     1145.68     45.36 o 
  21   3   9        3.85        0.49     15.20 o 
  23   3   9        4.99      -15.24     15.24 o 
  25   3   9       12.06       -3.40     18.31 o 
  27   3   9      174.58      189.57     23.00 o 
  29   3   9      121.39      170.42     22.98 o 
  31   3   9       11.22       38.30     22.03 o 
 -44   4   9       91.41      147.86     26.48 o 
 -42   4   9       24.35       83.63     22.13 o 
 -40   4   9       11.21       33.77     19.30 o 
 -38   4   9        6.18       10.20     17.77 o 
 -36   4   9        0.06        7.28     11.99 o 
 -34   4   9       72.34       73.91     14.50 o 
 -32   4   9       21.56       37.75     13.09 o 
 -30   4   9      199.66      213.77     26.81 o 
 -28   4   9      311.63      317.82     28.32 o 
 -26   4   9        0.81       -4.03     10.78 o 
 -24   4   9       45.51       34.25     11.83 o 
 -22   4   9        2.59       -6.95     10.06 o 
 -20   4   9        2.78       -9.86      9.86 o 
 -18   4   9      382.40      385.62     19.08 o 
 -16   4   9     1733.26     1694.02     45.14 o 
 -14   4   9      269.82      274.27     15.93 o 
 -12   4   9       18.18       34.17     10.79 o 
 -10   4   9       61.63       83.93     13.35 o 
  -8   4   9     1313.80     1232.75     58.26 o 
  -6   4   9       77.17      125.92     14.44 o 
  -4   4   9      832.69      749.34     31.23 o 
  -2   4   9        0.15        4.02     12.86 o 
   0   4   9      284.30      218.12     16.78 o 
   2   4   9      209.47      199.58     16.76 o 
   4   4   9      138.44      146.19     14.40 o 
   6   4   9       83.73       42.13     11.59 o 
   8   4   9        1.28      -13.30     13.30 o 
  10   4   9      162.30      144.78     19.22 o 
  12   4   9        0.81      -11.21     14.23 o 
  14   4   9      359.18      353.64     25.76 o 
  16   4   9       16.93       -9.05     15.33 o 
  18   4   9        0.00      -15.64     15.64 o 
  20   4   9      133.69      103.09     21.44 o 
  22   4   9        1.23       19.08     18.47 o 
  24   4   9      418.64      448.24     48.49 o 
  26   4   9       19.16       35.04     19.60 o 
  28   4   9        9.72       41.27     23.24 o 
 -39   5   9       21.66       13.20     17.02 o 
 -37   5   9       56.70       31.37     20.62 o 
 -35   5   9       36.33       11.03     21.23 o 
 -33   5   9       82.55       73.84     23.29 o 
 -31   5   9       11.84       10.14     14.84 o 
 -29   5   9        0.00      -10.07     13.01 o 
 -27   5   9       50.38       37.21     14.04 o 
 -25   5   9       27.16       31.73     13.46 o 
 -23   5   9        3.81       -2.90     12.14 o 
 -21   5   9       98.16      110.61     15.46 o 
 -19   5   9       16.49       12.04     11.95 o 
 -17   5   9      273.20      262.33     20.16 o 
 -15   5   9      252.90      244.39     18.25 o 
 -13   5   9        9.53       21.52     12.12 o 
 -11   5   9      610.90      595.75     25.81 o 
  -9   5   9      480.39      424.14     22.95 o 
  -7   5   9      340.01      366.71     20.09 o 
  -5   5   9      217.65      239.35     17.53 o 
  -3   5   9       11.08       19.60     12.10 o 
  -1   5   9        2.46       -3.50     11.55 o 
   1   5   9      221.41      258.45     18.09 o 
   3   5   9       17.51        0.47     11.49 o 
   5   5   9       26.18       31.03     15.75 o 
   7   5   9       34.03        9.60     15.75 o 
   9   5   9      143.48      126.25     19.77 o 
  11   5   9        2.53        2.93     16.32 o 
  13   5   9        7.37       -6.34     16.32 o 
  15   5   9       13.75        1.44     17.24 o 
  17   5   9        3.19      -16.42     16.42 o 
  19   5   9       43.56       35.59     19.51 o 
  21   5   9       79.88       97.20     22.39 o 
  23   5   9        0.01       -3.44     23.59 o 
 -30   6   9        7.08      -19.89     19.89 o 
 -28   6   9      103.18      146.67     18.66 o 
 -26   6   9       54.29       52.78     17.14 o 
 -24   6   9       95.46      136.20     17.45 o 
 -22   6   9       31.17       21.29     14.15 o 
 -20   6   9        0.88      -12.04     12.75 o 
 -18   6   9       40.03       29.97     13.87 o 
 -16   6   9      181.64      190.03     18.48 o 
 -14   6   9        7.77        5.00     12.73 o 
 -12   6   9      120.79      107.19     15.97 o 
 -10   6   9       14.81       19.36     13.18 o 
  -8   6   9       11.33      -10.87     12.05 o 
  -6   6   9        0.44      -12.84     12.84 o 
  -4   6   9       13.18        2.88     13.96 o 
  -2   6   9        9.19        7.66     13.41 o 
   0   6   9        6.43      -14.99     14.99 o 
   2   6   9       30.03       21.62     17.56 o 
   4   6   9      101.55       78.96     19.94 o 
   6   6   9        1.58      -16.68     16.68 o 
   8   6   9        3.99       -0.27     17.80 o 
  10   6   9        0.35      -17.15     17.15 o 
  12   6   9       56.66       44.47     20.45 o 
  14   6   9      168.37      223.22     26.96 o 
 -11   7   9       41.96       47.84     16.15 o 
  -9   7   9       14.59        1.44     14.50 o 
  -7   7   9       57.34       57.89     16.64 o 
  -5   7   9       15.69        6.28     16.70 o 
 -52   0  10       96.16       54.78     31.25 o 
 -50   0  10      105.26       88.40     31.13 o 
 -48   0  10        5.96       17.31     28.26 o 
 -46   0  10      176.38      118.77     32.49 o 
 -44   0  10       27.46       22.66     27.02 o 
 -42   0  10      233.90      216.76     36.48 o 
 -40   0  10     2223.47     2359.78    148.90 o 
 -38   0  10      735.28      797.83     42.26 o 
 -36   0  10     1888.57     1975.57     89.27 o 
 -34   0  10       35.44       39.42     15.17 o 
 -32   0  10       12.72       -8.09     19.80 o 
 -30   0  10       64.14       69.15     20.48 o 
 -28   0  10     3367.77     3452.88    162.54 o 
 -26   0  10     4241.98     4452.12    166.15 o 
 -24   0  10      387.20      356.32     28.64 o 
 -22   0  10     1141.12     1273.84     55.37 o 
 -20   0  10     1046.15     1108.07     95.40 o 
 -18   0  10      206.22      211.38     15.71 o 
 -16   0  10     6727.59     7139.67    204.75 o 
 -14   0  10     1756.90     2006.39     62.30 o 
 -12   0  10      201.69      173.27     12.50 o 
 -10   0  10      504.96      467.43     19.65 o 
  -8   0  10      404.58      463.85     25.63 o 
  -6   0  10     3146.17     3523.50    109.83 o 
  -2   0  10       30.18       26.87      9.84 o 
   0   0  10     2105.93     1933.38     64.44 o 
   2   0  10      490.08      423.53     21.18 o 
   4   0  10     6352.40     7663.49    231.21 o 
   6   0  10     2890.95     2854.24     92.17 o 
   8   0  10      242.19      267.60     18.03 o 
  10   0  10     1080.15     1052.78     40.48 o 
  12   0  10     1087.73     1222.99     46.68 o 
  14   0  10      847.79      774.19     34.03 o 
  16   0  10      128.72      173.97     21.47 o 
  18   0  10        3.35       -5.52     13.68 o 
  20   0  10       21.28       29.62     14.50 o 
  22   0  10        1.80       -3.00     28.83 o 
  24   0  10      134.47      204.46     56.21 o 
  26   0  10      180.20      165.64     44.63 o 
  28   0  10       23.47       25.53     34.40 o 
  30   0  10      377.69      378.22     55.99 o 
  32   0  10        0.00       18.15     36.82 o 
  34   0  10       59.49       75.14     41.71 o 
 -51   1  10       80.59       69.10     32.49 o 
 -49   1  10       16.45       22.32     19.39 o 
 -47   1  10      133.67      103.88     19.44 o 
 -45   1  10      111.71      102.94     29.52 o 
 -43   1  10       42.95       37.48     16.13 o 
 -41   1  10      624.56      589.98     30.95 o 
 -39   1  10        0.35        0.84     13.43 o 
 -37   1  10       11.90       16.48     14.83 o 
 -35   1  10      689.66      652.29     35.51 o 
 -33   1  10       19.81       26.25     14.19 o 
 -31   1  10       31.51       24.40     10.82 o 
 -29   1  10        0.39       -2.23      8.80 o 
 -27   1  10      490.08      449.38     31.13 o 
 -25   1  10      471.40      468.92     18.51 o 
 -23   1  10      454.86      363.79     16.03 o 
 -21   1  10      343.72      348.48     15.12 o 
 -19   1  10       78.08       96.58      9.69 o 
 -17   1  10     1721.92     1821.99     45.76 o 
 -15   1  10     1540.47     1683.83     42.48 o 
 -13   1  10      637.23      718.17     21.69 o 
 -11   1  10     4620.63     5192.70    105.69 o 
  -7   1  10        0.56       -0.19      9.09 o 
  -5   1  10     4138.31     4406.63    104.24 o 
  -3   1  10     1985.35     2267.93     52.11 o 
  -1   1  10     7710.07     8740.49    185.67 o 
   1   1  10      379.94      419.55     15.87 o 
   3   1  10      677.72      707.04     20.91 o 
   5   1  10     2364.90     2564.60     59.28 o 
   7   1  10      896.68      849.09     24.41 o 
   9   1  10        2.04        2.41      7.93 o 
  11   1  10     1199.19     1371.68     35.85 o 
  13   1  10     2862.85     2744.00     64.56 o 
  15   1  10     2557.70     2624.40     62.58 o 
  17   1  10      907.30      893.47     33.62 o 
  19   1  10      106.17       82.99     15.98 o 
  21   1  10      805.82      898.56     34.45 o 
  23   1  10     1565.32     1811.04     56.82 o 
  25   1  10      238.77      236.56     32.04 o 
  27   1  10       14.87       -1.35     22.23 o 
  29   1  10       58.92       68.71     26.77 o 
  31   1  10        0.28      -16.25     23.39 o 
  33   1  10      113.66      157.90     32.47 o 
 -50   2  10       86.25       68.35     25.98 o 
 -48   2  10       12.67       -3.31     21.27 o 
 -46   2  10       31.92       43.98     21.88 o 
 -44   2  10       23.41       32.07     15.67 o 
 -42   2  10      140.28      177.91     27.11 o 
 -40   2  10       20.06       40.11     14.54 o 
 -38   2  10        0.24       -4.45     15.59 o 
 -36   2  10        0.15      -15.85     15.85 o 
 -34   2  10       23.77       13.80     12.29 o 
 -32   2  10      220.11      211.30     21.51 o 
 -30   2  10      509.21      435.11     27.31 o 
 -28   2  10        2.64       -3.55     10.70 o 
 -26   2  10      245.27      243.73     17.10 o 
 -24   2  10      518.34      511.58     30.66 o 
 -22   2  10      613.77      686.43     32.60 o 
 -20   2  10      154.58      176.50     14.40 o 
 -18   2  10      222.15      241.08     15.51 o 
 -16   2  10       14.83       11.52      7.55 o 
 -12   2  10      577.02      572.11     24.59 o 
 -10   2  10     2240.63     2191.77     56.33 o 
  -8   2  10      203.75      256.15     14.24 o 
  -6   2  10     3067.24     3089.31     76.36 o 
  -4   2  10     1796.35     1983.91     51.80 o 
  -2   2  10      326.72      348.83     16.42 o 
   0   2  10       65.28       50.03     10.07 o 
   2   2  10      454.68      348.81     16.64 o 
   4   2  10      859.59      833.52     24.42 o 
   6   2  10       90.83       83.69     11.14 o 
   8   2  10      932.92      918.52     26.99 o 
  10   2  10     1830.48     1822.46     53.69 o 
  12   2  10        0.28        6.29     13.37 o 
  14   2  10     2833.68     2667.99     74.78 o 
  16   2  10      248.50      239.74     19.77 o 
  18   2  10      139.61      128.00     17.11 o 
  20   2  10        1.03      -10.93     13.64 o 
  22   2  10      167.84      152.05     18.81 o 
  24   2  10        2.73      -10.10     14.05 o 
  26   2  10       29.92       18.27     15.63 o 
  28   2  10       16.98       19.53     17.81 o 
  30   2  10       30.47       45.76     25.71 o 
  32   2  10       37.76       98.38     28.33 o 
 -47   3  10        3.73      -11.53     19.86 o 
 -45   3  10        0.07        5.65     20.01 o 
 -43   3  10       18.17       35.59     26.27 o 
 -41   3  10       16.97       30.57     14.17 o 
 -39   3  10       47.91       30.82     39.09 o 
 -37   3  10       78.69       56.37     15.16 o 
 -35   3  10        2.67      -12.82     12.82 o 
 -33   3  10      142.17      123.71     20.81 o 
 -31   3  10      352.62      312.03     21.58 o 
 -29   3  10       15.05        9.40     12.12 o 
 -27   3  10      122.38      120.51     15.24 o 
 -25   3  10      464.21      485.25     30.77 o 
 -23   3  10      390.56      395.85     19.29 o 
 -21   3  10      182.69      201.04     15.12 o 
 -19   3  10      295.28      266.82     15.78 o 
 -17   3  10      219.20      197.69     13.53 o 
 -15   3  10      724.36      674.74     32.61 o 
 -13   3  10      605.67      687.94     22.88 o 
 -11   3  10      846.29      811.00     27.01 o 
  -9   3  10     1139.51     1127.06     34.14 o 
  -7   3  10       19.90       92.12     28.81 o 
  -5   3  10     1091.21     1091.31     33.73 o 
  -3   3  10      183.67      197.42     14.92 o 
  -1   3  10        2.14        3.37     10.53 o 
   1   3  10     1722.38     1687.76     54.89 o 
   3   3  10     4980.98     4578.63    110.61 o 
   5   3  10      643.55      573.00     23.10 o 
   7   3  10     1069.22      998.72     40.20 o 
   9   3  10     3432.18     3263.53    120.45 o 
  11   3  10      260.78      258.64     21.57 o 
  13   3  10      365.07      343.12     24.04 o 
  15   3  10      389.63      375.55     25.33 o 
  17   3  10      845.99      705.75     34.71 o 
  19   3  10       21.50        2.45     15.56 o 
  21   3  10      116.36       91.07     19.21 o 
  23   3  10       18.79        8.94     16.18 o 
  25   3  10        2.66      -10.94     16.33 o 
  27   3  10        6.87       10.65     24.67 o 
  29   3  10        9.25        9.19     18.81 o 
 -44   4  10      148.67      232.24     31.74 o 
 -42   4  10        0.47      -13.57     18.54 o 
 -40   4  10       22.82       20.77     26.15 o 
 -38   4  10        0.91      -15.23     15.26 o 
 -36   4  10       22.66        9.02     12.62 o 
 -34   4  10        0.34       15.51     12.54 o 
 -32   4  10       48.23       62.83     13.77 o 
 -30   4  10       18.99       11.73     12.27 o 
 -28   4  10       17.06        3.12     12.30 o 
 -26   4  10      168.74      164.30     15.46 o 
 -24   4  10      113.72      108.22     15.47 o 
 -22   4  10       90.18       55.51     12.11 o 
 -20   4  10       94.00       82.52     14.32 o 
 -18   4  10      126.50      129.46     15.50 o 
 -16   4  10      980.66      904.15     39.43 o 
 -14   4  10      164.93      147.83     15.34 o 
 -12   4  10      165.21      163.74     14.08 o 
 -10   4  10      426.23      379.28     25.14 o 
  -8   4  10      324.30      389.05     20.42 o 
  -6   4  10     2955.35     2647.30     68.96 o 
  -4   4  10      626.42      619.69     40.19 o 
  -2   4  10        4.32       25.32     12.70 o 
   0   4  10       98.96      113.35     17.97 o 
   2   4  10     1669.19     1649.96     70.58 o 
   4   4  10     2271.52     1994.75     90.90 o 
   6   4  10       12.97       15.77     14.91 o 
   8   4  10      135.32      101.88     17.86 o 
  10   4  10        1.80       -6.78     14.83 o 
  12   4  10       25.40       23.71     18.56 o 
  14   4  10        3.56       -7.37     15.18 o 
  16   4  10      239.51      226.58     23.91 o 
  18   4  10      228.33      186.03     23.69 o 
  20   4  10       15.11       34.07     18.89 o 
  22   4  10      108.70      109.13     22.24 o 
  24   4  10        0.32        6.29     23.40 o 
  26   4  10       65.05       82.99     27.69 o 
 -37   5  10       28.39       20.45     20.87 o 
 -35   5  10       18.76       -4.78     19.06 o 
 -33   5  10      116.93      139.04     18.82 o 
 -31   5  10       13.65       11.33     13.55 o 
 -29   5  10       69.42       47.76     14.88 o 
 -27   5  10       99.08       96.67     15.72 o 
 -25   5  10       22.76       24.71     13.08 o 
 -23   5  10       10.71       13.51     12.29 o 
 -21   5  10        0.01      -11.40     11.40 o 
 -19   5  10       28.79       28.01     12.89 o 
 -17   5  10       59.59       52.26     13.30 o 
 -15   5  10      131.73       91.86     14.59 o 
 -13   5  10      153.40      159.59     16.59 o 
 -11   5  10      526.23      531.87     34.65 o 
  -9   5  10        8.82       24.18     13.48 o 
  -7   5  10      164.48      179.81     17.00 o 
  -5   5  10       82.96      107.60     15.14 o 
  -3   5  10      225.78      215.20     17.59 o 
  -1   5  10      311.70      322.70     19.85 o 
   1   5  10       15.79       10.25     12.12 o 
   3   5  10      306.76      333.03     25.01 o 
   5   5  10       21.54       -0.21     15.32 o 
   7   5  10       43.98       26.25     16.81 o 
   9   5  10        3.92      -15.45     15.45 o 
  11   5  10       46.45       37.64     17.87 o 
  13   5  10        4.83       20.83     17.72 o 
  15   5  10      129.75      143.88     22.81 o 
  17   5  10       11.23       10.53     18.40 o 
  19   5  10        3.74       -2.19     19.33 o 
  21   5  10       21.98       42.10     20.28 o 
 -30   6  10       17.43       16.40     21.27 o 
 -28   6  10       56.29       66.35     25.10 o 
 -26   6  10        2.69       14.77     14.03 o 
 -24   6  10        2.84       10.96     13.98 o 
 -22   6  10        2.89        2.20     13.42 o 
 -20   6  10        5.67       -7.78     12.98 o 
 -18   6  10       14.07        6.87     14.79 o 
 -16   6  10       56.54       80.99     15.53 o 
 -14   6  10       15.07        4.71     12.80 o 
 -12   6  10        0.10       11.66     12.33 o 
 -10   6  10      143.58      173.75     18.11 o 
  -8   6  10        0.25        8.92     12.61 o 
  -6   6  10      152.20      193.74     21.96 o 
  -4   6  10        6.29       -5.34     13.42 o 
  -2   6  10       12.93        0.92     16.51 o 
   0   6  10       55.26       49.87     18.77 o 
   2   6  10        7.55       -8.90     16.39 o 
   4   6  10       33.20       29.48     18.53 o 
   6   6  10      104.96       78.87     20.92 o 
   8   6  10        8.87       20.52     18.53 o 
  10   6  10        5.35        1.91     18.55 o 
  12   6  10       51.01       83.31     22.47 o 
 -51   1  11       61.66       42.83     30.75 o 
 -49   1  11       58.12       29.81     20.25 o 
 -47   1  11        3.95      -15.95     17.49 o 
 -45   1  11       31.16       22.98     15.99 o 
 -43   1  11        4.93       23.73     14.97 o 
 -41   1  11      152.40      186.38     29.87 o 
 -39   1  11      289.64      260.46     27.73 o 
 -37   1  11     1141.11     1095.97     70.84 o 
 -35   1  11        0.12       -2.05     14.38 o 
 -33   1  11       33.49       27.17     14.36 o 
 -31   1  11      638.11      632.05     24.67 o 
 -29   1  11      398.29      423.61     36.82 o 
 -27   1  11      239.22      228.98     14.56 o 
 -25   1  11       17.05       14.93      8.67 o 
 -23   1  11       47.41       51.08      9.62 o 
 -21   1  11     2645.69     2892.74     71.89 o 
 -19   1  11       19.51       12.14      7.90 o 
 -17   1  11       72.17       82.56      9.78 o 
 -15   1  11     2779.49     2775.33     71.68 o 
 -13   1  11     2555.93     2489.69     57.78 o 
 -11   1  11      341.92      460.39     23.12 o 
  -9   1  11     6158.70     6960.19    175.21 o 
  -7   1  11      366.74      330.71     14.33 o 
  -5   1  11     1127.69     1223.31     34.37 o 
  -3   1  11        0.03       -7.42      7.42 o 
  -1   1  11      205.27      216.27     11.41 o 
   1   1  11       25.76       11.70      7.35 o 
   3   1  11      135.00      168.81     11.10 o 
   5   1  11     1810.83     1893.67     46.09 o 
   7   1  11      387.82      348.13     14.96 o 
   9   1  11      387.07      357.11     15.44 o 
  11   1  11      534.95      547.57     19.60 o 
  13   1  11      420.11      401.44     17.26 o 
  15   1  11        6.55      -12.04     12.04 o 
  17   1  11      911.58      908.78     34.21 o 
  19   1  11      157.02      178.15     18.22 o 
  21   1  11       89.62       99.39     16.91 o 
  23   1  11      129.61      132.92     17.87 o 
  25   1  11       12.36       -7.76     21.73 o 
  27   1  11      107.33       96.74     27.29 o 
  29   1  11       17.63       -0.22     24.11 o 
  31   1  11        0.01       -1.79     24.33 o 
 -50   2  11        0.07       -3.47     22.42 o 
 -48   2  11       17.51        8.02     21.17 o 
 -46   2  11       60.66       82.53     17.95 o 
 -44   2  11       28.31       42.89     15.68 o 
 -42   2  11      471.51      490.35     55.56 o 
 -40   2  11      644.20      589.10     70.59 o 
 -38   2  11       74.81       87.94     21.62 o 
 -36   2  11       42.84       39.71     16.18 o 
 -34   2  11       53.41       18.14     12.77 o 
 -32   2  11      160.12      122.86     15.73 o 
 -30   2  11      987.89      942.74     75.38 o 
 -28   2  11     2073.33     1952.89    116.37 o 
 -26   2  11      356.49      319.73     19.25 o 
 -24   2  11      111.10      138.13     14.31 o 
 -22   2  11       21.54       -9.31      9.31 o 
 -20   2  11        7.63        0.59      9.53 o 
 -18   2  11       59.71       61.71      9.48 o 
 -16   2  11     1485.33     1462.13     43.74 o 
 -14   2  11      822.69      841.60     34.81 o 
 -12   2  11      188.13      238.18     19.35 o 
 -10   2  11     1044.38     1159.77     34.24 o 
  -8   2  11     1196.39     1377.74     39.16 o 
  -6   2  11     8742.69     9070.79    210.07 o 
  -4   2  11      352.19      462.14     97.85 o 
  -2   2  11        2.52       15.78      9.59 o 
   0   2  11      933.51      945.43     29.98 o 
   2   2  11      365.36      409.08     18.16 o 
   4   2  11        4.90       -7.52      7.52 o 
   6   2  11      111.03       85.14     10.59 o 
   8   2  11      299.14      330.72     15.96 o 
  10   2  11     4655.66     4581.61    103.14 o 
  12   2  11       57.01       40.58     16.51 o 
  14   2  11      632.00      735.74     30.21 o 
  16   2  11      907.15      886.35     34.31 o 
  18   2  11       80.67       80.89     15.85 o 
  20   2  11      252.71      270.17     20.83 o 
  22   2  11       39.21       36.72     15.48 o 
  24   2  11      414.68      490.23     27.37 o 
  26   2  11      133.61      138.74     19.62 o 
  28   2  11      104.00      112.22     28.36 o 
  30   2  11       17.64       17.47     31.29 o 
 -47   3  11       92.15      140.95     26.94 o 
 -45   3  11        4.92        0.18     19.42 o 
 -43   3  11        0.01        6.65     14.27 o 
 -41   3  11      128.70      142.09     40.77 o 
 -39   3  11      323.49      314.90     25.17 o 
 -37   3  11        2.64       -0.35     12.35 o 
 -35   3  11      275.08      256.44     26.36 o 
 -33   3  11        9.51        9.92     12.78 o 
 -31   3  11     1409.15     1203.30     76.75 o 
 -29   3  11        7.46       12.19     12.37 o 
 -27   3  11        2.96       14.78     12.22 o 
 -25   3  11      223.01      222.42     18.03 o 
 -23   3  11       28.35       15.30     10.85 o 
 -21   3  11      178.41      185.25     14.97 o 
 -19   3  11     1134.40     1076.87     54.45 o 
 -17   3  11      535.78      535.61     28.79 o 
 -15   3  11       52.70       61.88     10.91 o 
 -13   3  11     2211.17     2014.81     52.35 o 
 -11   3  11      107.33      184.69     14.93 o 
  -9   3  11        9.44       38.35     12.81 o 
  -7   3  11       62.63       87.84     12.59 o 
  -5   3  11      569.95      418.05     19.75 o 
  -1   3  11        0.27       -8.08     14.80 o 
   1   3  11      877.91      811.04     30.02 o 
   3   3  11     1389.39     1349.47     40.48 o 
   5   3  11      302.64      315.97     18.49 o 
   7   3  11      357.73      362.02     24.61 o 
   9   3  11      688.99      714.54     33.26 o 
  11   3  11        0.01      -11.73     14.60 o 
  13   3  11      435.39      433.90     27.32 o 
  15   3  11       71.59       65.52     18.12 o 
  17   3  11      447.62      431.82     27.87 o 
  19   3  11      215.22      220.58     23.13 o 
  21   3  11       30.37       48.01     18.60 o 
  23   3  11       41.59       67.16     19.31 o 
  25   3  11      192.37      199.74     24.06 o 
  27   3  11        4.80       20.20     20.34 o 
 -44   4  11        0.12       -7.90     18.83 o 
 -42   4  11       12.93       26.78     33.12 o 
 -40   4  11       30.50       18.41     16.99 o 
 -38   4  11        0.07       -8.96     12.62 o 
 -36   4  11       86.37       67.71     14.98 o 
 -34   4  11        0.19       -9.53     12.16 o 
 -32   4  11      173.39      175.44     17.42 o 
 -30   4  11       16.09        1.78     12.08 o 
 -28   4  11        4.70       -2.73     11.82 o 
 -26   4  11       64.82       68.49     14.28 o 
 -24   4  11        1.62       22.31     14.41 o 
 -22   4  11        0.88      -11.21     11.21 o 
 -20   4  11      308.45      330.33     26.61 o 
 -18   4  11     1632.59     1567.95     87.30 o 
 -16   4  11     1431.27     1322.61     49.53 o 
 -14   4  11      462.46      557.70     29.40 o 
 -12   4  11      594.73      599.39     25.28 o 
 -10   4  11        7.23       29.34     12.89 o 
  -8   4  11      173.23      160.04     16.04 o 
  -6   4  11     1869.30     1678.15     62.05 o 
  -4   4  11     3153.17     2893.54     78.76 o 
  -2   4  11        0.05       30.74     23.67 o 
   0   4  11     1474.42     1366.11     58.89 o 
   2   4  11      391.25      353.38     19.76 o 
   4   4  11       47.27       44.26     16.57 o 
   6   4  11       46.96       31.82     16.10 o 
   8   4  11      526.30      510.69     29.54 o 
  10   4  11        1.25        5.33     15.24 o 
  12   4  11        8.72       -3.56     16.33 o 
  14   4  11        1.55       -9.22     16.23 o 
  16   4  11       23.92       18.44     17.99 o 
  18   4  11      326.39      367.02     28.37 o 
  20   4  11        5.67       17.62     18.88 o 
  22   4  11       38.60       51.28     20.10 o 
  24   4  11       11.01       35.33     27.29 o 
 -37   5  11        0.10      -16.89     18.81 o 
 -35   5  11       35.96       22.97     14.86 o 
 -33   5  11        2.15       14.18     14.31 o 
 -31   5  11       51.32       48.83     17.72 o 
 -29   5  11       31.54       36.69     14.48 o 
 -27   5  11       53.06       36.58     14.19 o 
 -25   5  11        2.11      -11.63     12.46 o 
 -23   5  11       16.34       14.16     12.75 o 
 -21   5  11        8.16       -6.41     11.93 o 
 -19   5  11        1.68      -11.49     11.49 o 
 -17   5  11       34.29       24.54     12.59 o 
 -15   5  11        3.74        1.87     12.35 o 
 -13   5  11      125.30      126.71     15.81 o 
 -11   5  11      231.47      213.75     18.13 o 
  -9   5  11      242.38      243.16     19.86 o 
  -7   5  11      565.78      495.70     23.73 o 
  -5   5  11       98.81       99.36     15.08 o 
  -3   5  11        4.88        6.44     12.17 o 
  -1   5  11       88.25       93.32     14.94 o 
   1   5  11       64.72       56.93     17.27 o 
   3   5  11      221.13      256.28     23.28 o 
   5   5  11        8.43       28.63     16.90 o 
   7   5  11       71.29       53.20     20.35 o 
   9   5  11       57.38       40.01     18.25 o 
  11   5  11       16.95        2.02     16.96 o 
  13   5  11       30.51       53.87     19.78 o 
  15   5  11        0.08       14.46     18.51 o 
  17   5  11      208.08      238.78     26.90 o 
 -28   6  11       35.75       63.91     16.73 o 
 -26   6  11      501.63      592.30     30.03 o 
 -24   6  11      109.89      141.11     20.20 o 
 -22   6  11       66.04       99.94     17.00 o 
 -20   6  11      305.68      357.78     23.44 o 
 -18   6  11      212.14      218.76     19.85 o 
 -16   6  11       11.70       21.40     13.67 o 
 -14   6  11        0.11       12.03     12.91 o 
 -12   6  11        0.06      -12.37     12.37 o 
 -10   6  11       16.55      -10.61     12.60 o 
  -8   6  11       25.13       15.49     13.23 o 
  -6   6  11       36.77       40.44     15.47 o 
  -4   6  11        5.77       11.35     17.81 o 
  -2   6  11        0.09      -15.67     16.83 o 
   0   6  11        3.06       -4.13     19.93 o 
   2   6  11        0.50        3.26     17.00 o 
   4   6  11        5.48        3.47     17.65 o 
   6   6  11        4.65        6.14     18.25 o 
   8   6  11       21.60        4.45     18.46 o 
 -52   0  12       12.95      -15.81     28.26 o 
 -50   0  12        0.29      -14.82     26.52 o 
 -48   0  12       26.88       54.28     31.13 o 
 -46   0  12       16.50       10.21     26.27 o 
 -44   0  12      148.01      132.22     32.37 o 
 -42   0  12       24.03       13.82     25.27 o 
 -40   0  12      583.70      621.76     53.16 o 
 -38   0  12       22.34       55.74     20.29 o 
 -36   0  12      987.75     1057.63     69.60 o 
 -34   0  12       77.58       90.26     21.39 o 
 -32   0  12      294.42      316.90     27.52 o 
 -30   0  12       52.30       69.28     18.32 o 
 -28   0  12        0.24      -13.08     13.08 o 
 -26   0  12       43.72       34.01     12.13 o 
 -24   0  12      505.26      470.46     55.23 o 
 -22   0  12       75.30       82.67     13.76 o 
 -20   0  12     3267.02     3563.34    108.47 o 
 -18   0  12      253.52      269.70     17.76 o 
 -16   0  12      109.29      113.94     13.34 o 
 -14   0  12       87.34       72.56     11.60 o 
 -12   0  12      633.37      615.43     25.28 o 
 -10   0  12      252.42      309.95     16.92 o 
  -8   0  12     6529.19     7322.66    237.92 o 
  -6   0  12      380.80      567.91     68.42 o 
  -4   0  12     3728.77     4368.21    136.22 o 
  -2   0  12      680.08      576.94     26.72 o 
   0   0  12      487.37      481.39     24.40 o 
   2   0  12      294.26      369.88     21.40 o 
   4   0  12       28.06       81.58     14.21 o 
   6   0  12       74.31      103.61     15.29 o 
   8   0  12      789.44      716.93     32.59 o 
  10   0  12       45.68       41.92     17.66 o 
  12   0  12     1781.11     1754.89     63.19 o 
  14   0  12     1545.39     1567.51     62.55 o 
  16   0  12      851.09      826.54     37.93 o 
  18   0  12     2501.51     2716.08    137.64 o 
  20   0  12        5.07       -8.69     51.29 o 
  22   0  12        1.08      -12.64     29.98 o 
  24   0  12       33.25        2.06     31.12 o 
  26   0  12        0.00      -22.61     30.37 o 
  28   0  12      158.98       90.11     55.71 o 
  30   0  12      470.35      391.87     59.39 o 
 -51   1  12       21.72        8.81     20.64 o 
 -49   1  12       21.95        3.59     19.00 o 
 -47   1  12        3.38       -6.75     19.05 o 
 -45   1  12       70.53      104.68     18.17 o 
 -43   1  12       89.14      123.95     26.39 o 
 -41   1  12      229.86      246.11     20.42 o 
 -39   1  12      252.86      293.51     55.78 o 
 -37   1  12      805.19      831.33     37.91 o 
 -35   1  12      348.86      336.15     24.55 o 
 -33   1  12      242.64      261.71     22.38 o 
 -31   1  12      151.06      167.11     19.59 o 
 -29   1  12     1036.68      940.85     47.60 o 
 -27   1  12      347.27      346.63     19.00 o 
 -25   1  12       12.26        2.63      8.54 o 
 -23   1  12       12.32       -0.39      8.39 o 
 -21   1  12      237.15      237.82     13.93 o 
 -19   1  12      102.96      115.17     11.31 o 
 -17   1  12     5303.29     5335.01    121.50 o 
 -15   1  12     1865.68     1981.54     44.81 o 
 -13   1  12       11.28        8.05      6.66 o 
 -11   1  12     1323.92     1415.36     42.85 o 
  -9   1  12      157.77      216.94     11.27 o 
  -7   1  12     1066.64     1098.51     27.98 o 
  -5   1  12      724.87      719.42     21.58 o 
  -3   1  12      167.62      174.10     11.38 o 
  -1   1  12      626.53      686.77     21.30 o 
   1   1  12      136.08      140.61     10.98 o 
   3   1  12      109.48      129.39     11.11 o 
   5   1  12      690.55      740.42     23.22 o 
   7   1  12      188.98      236.81     13.56 o 
   9   1  12        6.75        7.06      9.33 o 
  11   1  12      385.14      362.18     20.39 o 
  13   1  12      193.43      220.08     13.89 o 
  15   1  12        3.61      -12.12     12.12 o 
  17   1  12       51.44       73.25     17.23 o 
  19   1  12        8.01        6.11     13.92 o 
  21   1  12      263.44      241.54     20.69 o 
  23   1  12        5.45        8.16     21.75 o 
  25   1  12       89.62       89.13     26.42 o 
  27   1  12       60.27       35.55     24.35 o 
  29   1  12       73.19       54.63     35.38 o 
 -50   2  12        4.32      -23.53     23.53 o 
 -48   2  12       10.60       26.84     16.83 o 
 -46   2  12       99.82      118.35     21.12 o 
 -44   2  12      201.46      183.43     34.25 o 
 -42   2  12        0.41       -1.96     17.38 o 
 -40   2  12       52.55       19.01     16.52 o 
 -38   2  12        8.28      -10.28     14.52 o 
 -36   2  12      135.93      142.87     18.76 o 
 -34   2  12       57.61       45.65     13.88 o 
 -32   2  12      520.14      450.24     36.01 o 
 -30   2  12       60.56       54.02     13.70 o 
 -28   2  12      559.17      528.78     25.48 o 
 -26   2  12      228.18      184.96     16.42 o 
 -24   2  12      758.16      729.19     30.73 o 
 -22   2  12      380.04      366.54     19.25 o 
 -20   2  12      748.27      718.68     29.28 o 
 -18   2  12     1482.45     1410.76     38.25 o 
 -16   2  12      121.42      114.27     11.41 o 
 -14   2  12      663.80      677.95     22.80 o 
 -12   2  12       17.46       31.69      9.32 o 
 -10   2  12     1505.67     1428.77     40.64 o 
  -8   2  12     2040.89     2018.25     53.68 o 
  -6   2  12      672.84      733.90     25.75 o 
  -4   2  12     1034.01     1031.17     32.06 o 
  -2   2  12      807.80      783.90     26.69 o 
   0   2  12      356.20      371.00     21.71 o 
   2   2  12      551.29      522.27     21.95 o 
   4   2  12      142.09      131.83     16.53 o 
   6   2  12        7.29       -7.63     11.55 o 
   8   2  12      373.10      319.49     16.30 o 
  10   2  12      508.93      508.55     24.09 o 
  12   2  12      424.92      427.97     22.72 o 
  14   2  12      584.05      607.50     27.50 o 
  16   2  12     1567.38     1525.82     49.55 o 
  18   2  12       13.33        4.17     14.05 o 
  20   2  12      350.96      347.75     25.42 o 
  22   2  12       78.02       74.32     18.61 o 
  24   2  12       83.77       56.11     18.47 o 
  26   2  12       84.49       73.94     31.56 o 
  28   2  12       21.21        2.43     27.20 o 
 -47   3  12        9.40       -8.25     20.29 o 
 -45   3  12        8.46       -3.00     18.95 o 
 -43   3  12       24.97       50.36     20.23 o 
 -41   3  12       96.60      105.74     21.59 o 
 -39   3  12       19.80       10.87     13.64 o 
 -37   3  12        0.40       -1.93     12.41 o 
 -35   3  12       11.57        8.88     12.95 o 
 -33   3  12        0.00        1.54     12.81 o 
 -31   3  12       84.90       82.26     15.31 o 
 -29   3  12      982.42      996.31     64.80 o 
 -27   3  12      826.76      842.85     49.53 o 
 -25   3  12       20.92       14.11     12.33 o 
 -23   3  12       84.38       43.29     11.87 o 
 -21   3  12      274.70      227.68     15.98 o 
 -19   3  12       71.80       45.23     14.07 o 
 -17   3  12       30.85       -8.05     10.45 o 
 -15   3  12     2715.89     2527.26     67.28 o 
 -13   3  12     4482.22     4110.27     96.55 o 
 -11   3  12        0.27       64.71     50.53 o 
  -9   3  12      293.74      335.15     18.49 o 
  -7   3  12      607.19      550.72     22.86 o 
  -5   3  12      340.74      416.16     20.52 o 
  -3   3  12      692.12      638.60     25.30 o 
  -1   3  12     1545.38     1483.64     43.92 o 
   1   3  12      659.19      639.24     25.69 o 
   3   3  12      319.62      334.56     19.65 o 
   5   3  12      649.86      609.83     24.96 o 
   7   3  12      760.38      760.97     34.81 o 
   9   3  12     1481.48     1367.65     51.03 o 
  11   3  12       66.77       67.65     17.48 o 
  13   3  12       27.18       34.14     16.67 o 
  15   3  12       24.53       18.32     16.34 o 
  17   3  12        2.26      -18.72     18.72 o 
  19   3  12       27.31       14.78     22.04 o 
  21   3  12      606.15      647.25     34.83 o 
  23   3  12      174.86      196.28     23.93 o 
  25   3  12        1.20        1.33     25.09 o 
 -42   4  12       16.17       40.25     29.12 o 
 -40   4  12       14.96        0.92     13.23 o 
 -38   4  12       31.44       12.83     14.39 o 
 -36   4  12        5.15        5.22     13.70 o 
 -34   4  12        8.26       20.46     13.84 o 
 -32   4  12      121.69      118.38     17.14 o 
 -30   4  12      193.41      189.99     19.35 o 
 -28   4  12       18.30       14.22     14.69 o 
 -26   4  12       29.49       28.66     13.20 o 
 -24   4  12      140.89      148.89     16.72 o 
 -22   4  12      156.11      141.88     16.15 o 
 -20   4  12      267.13      217.66     18.67 o 
 -18   4  12       21.34       33.99     12.99 o 
 -16   4  12     1997.18     1655.93     96.23 o 
 -14   4  12      582.17      526.38     24.24 o 
 -12   4  12      671.96      635.50     35.30 o 
 -10   4  12      151.35      172.92     17.98 o 
  -8   4  12        1.60       47.34     15.62 o 
  -6   4  12      938.64      914.85     31.89 o 
  -4   4  12       27.50       78.18     15.74 o 
  -2   4  12     1441.64     1287.64     40.34 o 
   0   4  12      380.20      329.76     19.88 o 
   2   4  12      989.03      820.14     32.26 o 
   4   4  12     1086.45      939.71     42.23 o 
   6   4  12      149.01      165.29     20.80 o 
   8   4  12      171.62      162.25     20.72 o 
  10   4  12      169.71      151.76     20.84 o 
  12   4  12      286.29      316.18     25.97 o 
  14   4  12        8.98       17.61     19.79 o 
  16   4  12       61.75       49.50     19.97 o 
  18   4  12       19.68       49.78     23.28 o 
  20   4  12       21.65       34.69     19.43 o 
  22   4  12        0.81       -0.27     22.64 o 
 -37   5  12       63.34       54.62     22.77 o 
 -35   5  12      116.42      155.37     19.60 o 
 -33   5  12      421.19      474.30     58.44 o 
 -31   5  12       32.49       41.29     14.99 o 
 -29   5  12       45.84       47.63     15.04 o 
 -27   5  12      171.08      191.57     19.71 o 
 -25   5  12      368.08      427.23     33.03 o 
 -23   5  12       12.99        6.56     12.61 o 
 -21   5  12       55.32       61.90     14.54 o 
 -19   5  12       57.81       73.77     14.92 o 
 -17   5  12      124.65      134.53     16.65 o 
 -15   5  12      411.46      411.89     25.56 o 
 -13   5  12      492.76      488.14     24.46 o 
 -11   5  12        4.05       28.23     12.63 o 
  -9   5  12        3.46       22.65     14.23 o 
  -7   5  12        3.32        3.46     13.18 o 
  -5   5  12        3.88       11.03     18.42 o 
  -3   5  12       14.33       52.74     14.18 o 
  -1   5  12       93.54       86.14     24.31 o 
   1   5  12        0.42       16.24     15.65 o 
   3   5  12      169.07      130.61     19.77 o 
   5   5  12       31.66       55.71     26.54 o 
   7   5  12        4.90        8.28     16.64 o 
   9   5  12       40.61       49.86     19.17 o 
  11   5  12       98.92      127.34     22.13 o 
  13   5  12       11.20       -0.29     29.72 o 
  15   5  12        0.43        2.97     23.20 o 
 -26   6  12       46.88       76.79     17.26 o 
 -24   6  12        0.08       -8.00     13.49 o 
 -22   6  12        6.12        3.98     14.15 o 
 -20   6  12       36.10       42.34     15.03 o 
 -18   6  12       20.60       36.34     14.78 o 
 -16   6  12       63.56       68.67     15.21 o 
 -14   6  12       57.22       54.21     14.60 o 
 -12   6  12        0.80       -1.02     13.02 o 
 -10   6  12       54.92       76.40     22.37 o 
  -8   6  12        0.07      -12.81     15.52 o 
  -6   6  12       23.96       28.52     18.39 o 
  -4   6  12       18.08       29.58     18.82 o 
  -2   6  12       10.46       10.17     18.27 o 
   0   6  12       35.60       24.39     19.40 o 
   2   6  12        9.42       14.48     29.18 o 
   4   6  12       80.50      101.74     21.37 o 
   6   6  12       55.08       89.42     21.68 o 
 -51   1  13        0.87       -0.77     26.02 o 
 -49   1  13        0.40        3.76     19.53 o 
 -47   1  13       10.51       10.14     33.24 o 
 -45   1  13        1.01       -0.85     18.15 o 
 -43   1  13       45.15       33.81     14.59 o 
 -41   1  13        1.40       -4.24     17.12 o 
 -39   1  13      414.18      361.40     36.94 o 
 -37   1  13        0.89      -14.32     14.79 o 
 -35   1  13      214.57      206.79     26.09 o 
 -33   1  13       55.65       39.43     13.09 o 
 -31   1  13      344.75      302.80     24.06 o 
 -29   1  13      372.39      313.30     17.32 o 
 -27   1  13       26.20        9.10      9.33 o 
 -25   1  13      128.66      101.63     11.85 o 
 -23   1  13      170.36      179.35     13.29 o 
 -21   1  13       11.97       -1.72      8.54 o 
 -19   1  13        8.30       -6.93      6.93 o 
 -17   1  13     1510.43     1247.73     41.38 o 
 -15   1  13      862.31      851.38     23.55 o 
 -13   1  13      957.68      901.30     24.30 o 
 -11   1  13     1116.83     1198.85     29.57 o 
  -9   1  13     1592.40     1694.53     44.59 o 
  -7   1  13     1653.22     1756.47     41.58 o 
  -5   1  13      423.50      422.91     16.40 o 
  -3   1  13      184.55      197.46     12.68 o 
  -1   1  13      401.78      441.99     17.13 o 
   1   1  13      293.17      340.65     15.49 o 
   3   1  13      240.17      253.13     13.90 o 
   5   1  13       55.83       30.16      9.73 o 
   7   1  13     1249.85     1220.17     34.08 o 
   9   1  13     1143.74     1248.14     34.85 o 
  11   1  13        1.59        1.84     10.00 o 
  13   1  13      859.49      924.65     34.75 o 
  15   1  13      185.26      252.84     19.87 o 
  17   1  13     1730.56     1745.68     55.05 o 
  19   1  13        4.01        1.67     14.05 o 
  21   1  13      207.15      228.39     30.41 o 
  23   1  13       99.42       95.43     26.48 o 
  25   1  13       16.58        9.27     23.00 o 
  27   1  13       40.92       44.15     26.64 o 
 -48   2  13       31.40       41.59     16.70 o 
 -46   2  13       22.87       45.56     16.11 o 
 -44   2  13        1.59        9.44     26.79 o 
 -42   2  13       31.69       55.01     18.65 o 
 -40   2  13        1.30       -3.38     15.71 o 
 -38   2  13        0.18      -14.41     14.41 o 
 -36   2  13        0.00        0.27     12.45 o 
 -34   2  13       36.76       17.20     12.95 o 
 -32   2  13      836.04      739.09     51.20 o 
 -30   2  13     1169.03     1066.42     55.02 o 
 -28   2  13      282.77      271.39     19.19 o 
 -26   2  13       12.07        6.79     11.40 o 
 -24   2  13      673.37      662.60     37.45 o 
 -22   2  13      600.30      475.02     20.56 o 
 -20   2  13      212.24      241.94     14.61 o 
 -18   2  13      336.68      299.40     18.54 o 
 -16   2  13     1442.19     1256.79     38.11 o 
 -14   2  13     1729.29     1775.12     46.53 o 
 -12   2  13       60.89      108.31     24.49 o 
 -10   2  13     1045.14      961.84     31.17 o 
  -8   2  13      422.37      429.15     26.33 o 
  -6   2  13      704.50      775.25     27.40 o 
  -4   2  13      366.46      389.75     19.27 o 
  -2   2  13     2412.92     2499.46     65.50 o 
   0   2  13     4195.41     3978.42     98.78 o 
   2   2  13      524.59      500.27     21.95 o 
   4   2  13      285.51      292.57     17.58 o 
   6   2  13      241.62      251.89     16.76 o 
   8   2  13        9.70      -10.47     13.40 o 
  10   2  13      634.86      602.02     30.44 o 
  12   2  13     1661.67     1659.77     58.76 o 
  14   2  13      148.67      181.36     21.24 o 
  16   2  13       83.01       56.77     17.55 o 
  18   2  13        4.47        0.77     15.58 o 
  20   2  13       64.87       68.93     19.03 o 
  22   2  13        9.01       14.40     17.04 o 
  24   2  13        4.39       19.50     32.73 o 
  26   2  13       39.35       46.24     30.78 o 
 -47   3  13       24.07       35.95     33.55 o 
 -45   3  13       81.37       88.66     36.67 o 
 -43   3  13        5.11       14.23     17.32 o 
 -41   3  13      221.80      224.46     24.46 o 
 -39   3  13        0.91        4.99     13.03 o 
 -37   3  13      104.25       97.43     19.95 o 
 -35   3  13      160.77      145.23     36.59 o 
 -33   3  13       87.61       95.20     16.26 o 
 -31   3  13      887.73      747.88     46.88 o 
 -29   3  13        1.50       -8.84     11.91 o 
 -27   3  13       46.96       17.25     13.03 o 
 -25   3  13       72.88       45.87     13.37 o 
 -23   3  13      205.90      155.71     16.40 o 
 -21   3  13       32.97        6.61     11.90 o 
 -19   3  13      317.16      263.69     18.61 o 
 -15   3  13      988.02      976.78     30.53 o 
 -13   3  13     1375.01     1235.60     35.93 o 
 -11   3  13      420.69      431.66     20.85 o 
  -9   3  13      587.02      601.49     24.36 o 
  -7   3  13     1014.62      969.31     32.56 o 
  -5   3  13       15.57       15.84     12.01 o 
  -3   3  13      268.79      257.45     18.48 o 
  -1   3  13      701.68      733.94     28.08 o 
   1   3  13     4008.24     3633.52     92.13 o 
   3   3  13      237.33      295.14     19.35 o 
   5   3  13      743.68      738.99     34.43 o 
   7   3  13     1873.54     1769.84     61.79 o 
   9   3  13      537.93      470.65     28.29 o 
  11   3  13        8.84       14.99     15.44 o 
  13   3  13       21.94        4.95     29.49 o 
  15   3  13       16.67       12.42     21.58 o 
  17   3  13       62.51       71.76     19.14 o 
  19   3  13       55.61       30.68     18.40 o 
  21   3  13       78.96       94.08     20.83 o 
  23   3  13        7.77       16.60     22.14 o 
 -42   4  13      141.82      138.75     23.43 o 
 -40   4  13       41.80       53.04     15.97 o 
 -38   4  13       83.74      113.21     17.81 o 
 -36   4  13      615.64      581.03     42.00 o 
 -34   4  13      153.21      167.30     18.76 o 
 -32   4  13       14.29        9.58     13.20 o 
 -30   4  13       68.47       62.39     15.00 o 
 -28   4  13       65.85       46.76     16.95 o 
 -26   4  13       74.37       71.52     14.79 o 
 -24   4  13      254.00      235.16     20.91 o 
 -22   4  13       70.40      105.75     15.23 o 
 -20   4  13       71.79       70.66     14.03 o 
 -18   4  13        0.00       -7.14     11.31 o 
 -16   4  13       16.57       15.64     11.58 o 
 -14   4  13      345.73      330.87     20.24 o 
 -12   4  13        4.33       22.21     11.84 o 
 -10   4  13       61.43       62.51     21.08 o 
  -8   4  13       11.46       25.70     18.79 o 
  -6   4  13       12.09       22.12     17.37 o 
  -4   4  13        1.17       20.10     14.96 o 
  -2   4  13       12.34        7.53     12.59 o 
   0   4  13       33.20       21.70     13.11 o 
   2   4  13       90.55       99.13     18.47 o 
   4   4  13      351.39      356.88     25.73 o 
   6   4  13      168.42      179.89     21.37 o 
   8   4  13      134.99      125.59     19.86 o 
  10   4  13       47.07       81.89     23.80 o 
  12   4  13       67.60       69.35     19.18 o 
  14   4  13      596.32      556.19     33.23 o 
  16   4  13      113.48      115.51     22.15 o 
  18   4  13       13.72       34.69     19.33 o 
 -35   5  13      108.46      131.04     18.66 o 
 -33   5  13        0.79        8.53     14.93 o 
 -31   5  13       38.63       47.48     18.49 o 
 -29   5  13        1.30        0.12     13.25 o 
 -27   5  13       41.94       35.06     14.49 o 
 -25   5  13      171.69      151.04     17.88 o 
 -23   5  13      311.30      271.54     20.85 o 
 -21   5  13      126.22      163.20     17.96 o 
 -19   5  13      210.26      230.08     19.56 o 
 -17   5  13        0.06        5.99     12.97 o 
 -15   5  13      319.79      281.33     20.38 o 
 -13   5  13      226.99      258.21     20.08 o 
 -11   5  13      169.39      160.93     16.88 o 
  -9   5  13      304.40      256.15     20.82 o 
  -7   5  13       51.39       84.60     16.21 o 
  -5   5  13      204.74      166.08     18.68 o 
  -3   5  13       37.30       62.09     29.65 o 
  -1   5  13       30.88       71.17     38.98 o 
   1   5  13       60.01       70.20     27.96 o 
   3   5  13        1.64       17.11     24.94 o 
   5   5  13       63.84       81.95     31.37 o 
   7   5  13       44.60       53.62     29.78 o 
   9   5  13        0.67       20.99     29.00 o 
  11   5  13        0.02      -12.63     25.95 o 
  13   5  13       27.12       55.30     32.33 o 
 -24   6  13       45.62       57.08     15.89 o 
 -22   6  13      136.78      138.21     19.50 o 
 -20   6  13        9.90       29.11     14.33 o 
 -18   6  13       41.47       47.52     14.95 o 
 -16   6  13       75.63       89.10     16.07 o 
 -14   6  13       39.19       36.37     14.14 o 
 -12   6  13        0.73       10.15     13.36 o 
 -10   6  13        2.16      -12.71     12.71 o 
  -8   6  13       33.33       34.71     17.70 o 
  -6   6  13      120.76      100.08     21.75 o 
  -4   6  13        0.33        3.10     18.19 o 
  -2   6  13       38.67       13.48     19.20 o 
   0   6  13        0.02       -2.04     18.90 o 
   2   6  13        2.05       -2.19     19.16 o 
 -50   0  14      105.08       83.42     33.24 o 
 -48   0  14       16.08      -24.40     24.40 o 
 -46   0  14      191.16      187.87     37.72 o 
 -44   0  14       83.88       58.39     29.88 o 
 -42   0  14        2.42       10.46     26.39 o 
 -40   0  14      646.00      569.84     51.42 o 
 -38   0  14      589.63      564.49     50.42 o 
 -36   0  14       70.16       52.04     26.89 o 
 -34   0  14      304.59      291.05     29.33 o 
 -32   0  14     1177.90     1108.07     55.46 o 
 -30   0  14     1114.27     1124.13     55.34 o 
 -28   0  14      490.52      463.97     32.46 o 
 -26   0  14     2386.83     2315.50     94.72 o 
 -24   0  14     1592.52     1441.78     94.09 o 
 -22   0  14     3612.56     3307.81    102.64 o 
 -20   0  14      907.36      923.71     37.17 o 
 -18   0  14      690.99      698.68     30.74 o 
 -16   0  14     4608.49     4944.44    145.86 o 
 -14   0  14     3883.80     3885.07    116.87 o 
 -12   0  14     6514.41     7155.59    248.60 o 
 -10   0  14      142.85      153.16     47.62 o 
  -8   0  14      174.45      222.83     19.29 o 
  -6   0  14      646.79      841.29     36.05 o 
  -4   0  14     4494.07     4558.07    143.86 o 
  -2   0  14     6859.50     7219.75    222.10 o 
   0   0  14      119.58       96.61     16.14 o 
   2   0  14      235.40      243.86     24.96 o 
   4   0  14      394.56      416.75     25.28 o 
   6   0  14     1491.62     1116.27     45.81 o 
   8   0  14        0.85        2.48     14.54 o 
  10   0  14     3038.64     2884.16     97.42 o 
  12   0  14       33.24       13.21     16.78 o 
  14   0  14      256.79      262.31     23.06 o 
  16   0  14      278.96      346.55     46.35 o 
  18   0  14      333.21      319.99     46.35 o 
  20   0  14      164.38      155.70     39.53 o 
  22   0  14      220.39      216.78     43.73 o 
  24   0  14       51.28       26.97     33.74 o 
  26   0  14      141.05      151.96     43.54 o 
 -49   1  14        7.55        2.59     19.76 o 
 -47   1  14        4.74      -16.68     18.03 o 
 -45   1  14        8.46      -17.92     17.92 o 
 -43   1  14        2.95      -12.15     17.37 o 
 -41   1  14       27.66       27.80     17.32 o 
 -39   1  14       54.39       49.61     17.97 o 
 -37   1  14        7.12       -0.48     14.94 o 
 -35   1  14      323.10      372.86     25.62 o 
 -33   1  14       55.61       55.89     13.98 o 
 -31   1  14      124.13      121.20     15.76 o 
 -29   1  14      171.91      167.14     16.69 o 
 -27   1  14       52.64       59.22     11.38 o 
 -25   1  14      137.04      132.57     13.22 o 
 -23   1  14      117.61      112.52     12.48 o 
 -21   1  14      367.55      342.44     16.88 o 
 -19   1  14        0.45       -7.34      7.34 o 
 -17   1  14      141.53      144.04     17.13 o 
 -15   1  14     2843.33     2789.42     61.56 o 
 -13   1  14     7545.39     7767.17    202.36 o 
 -11   1  14        5.71      352.27    177.29 o 
  -9   1  14     4272.34     4816.89    120.44 o 
  -7   1  14     1112.72     1219.81     35.83 o 
  -5   1  14     2173.25     2097.44     51.25 o 
  -3   1  14     1670.25     1710.52     43.53 o 
  -1   1  14        1.02        1.81      9.83 o 
   1   1  14       32.04       37.48     10.05 o 
   3   1  14      353.81      355.60     16.73 o 
   5   1  14     1379.76     1245.06     34.67 o 
   7   1  14     1204.51     1119.05     32.59 o 
   9   1  14      598.00      565.30     21.58 o 
  11   1  14      136.26      134.10     16.85 o 
  13   1  14      116.60      138.68     17.57 o 
  15   1  14      178.12      235.48     20.33 o 
  17   1  14       23.11       14.39     14.62 o 
  19   1  14       13.48        9.62     21.39 o 
  21   1  14       43.64       32.58     23.14 o 
  23   1  14       22.31        7.67     22.91 o 
  25   1  14      351.35      354.12     49.60 o 
 -48   2  14      182.36      187.66     41.24 o 
 -46   2  14       27.71       49.33     19.07 o 
 -44   2  14        2.74       -2.16     17.22 o 
 -42   2  14        8.36        0.94     19.47 o 
 -40   2  14       80.34       79.60     19.25 o 
 -38   2  14        0.52       -4.02     12.58 o 
 -36   2  14        0.99       -6.26     12.47 o 
 -34   2  14       21.16       -2.66     12.31 o 
 -32   2  14        0.00      -10.52     11.89 o 
 -30   2  14      352.01      328.02     21.51 o 
 -28   2  14       25.42       20.50     12.54 o 
 -26   2  14      564.97      516.95     25.73 o 
 -24   2  14       85.80       67.22     13.53 o 
 -22   2  14       92.06       86.08     13.79 o 
 -20   2  14      520.47      435.91     18.98 o 
 -18   2  14        0.05       -9.18      9.18 o 
 -16   2  14      528.09      476.58     19.77 o 
 -14   2  14      875.59      805.81     27.53 o 
 -12   2  14     1589.56     1457.72     46.48 o 
 -10   2  14      438.76      542.39     25.51 o 
  -8   2  14     6055.10     5977.85    142.69 o 
  -6   2  14     4004.51     3979.87     98.55 o 
  -4   2  14      201.80      269.39     22.33 o 
  -2   2  14     3478.87     3413.35     86.82 o 
   0   2  14     2528.68     2483.21     66.14 o 
   2   2  14        3.53       -4.05     12.67 o 
   4   2  14       19.37      -10.63     12.45 o 
   6   2  14      416.08      371.84     20.00 o 
   8   2  14      320.53      268.82     22.35 o 
  10   2  14        1.91      -14.14     14.14 o 
  12   2  14      223.59      224.97     22.21 o 
  14   2  14      234.32      219.19     22.69 o 
  16   2  14      288.93      278.92     23.86 o 
  18   2  14      256.84      260.41     23.72 o 
  20   2  14       87.24       78.49     19.08 o 
  22   2  14      373.19      336.89     43.86 o 
  24   2  14      120.87      123.50     36.70 o 
 -45   3  14       14.12        0.66     16.98 o 
 -43   3  14       52.65       63.92     19.31 o 
 -41   3  14      230.75      226.39     31.53 o 
 -39   3  14      332.03      307.61     45.37 o 
 -37   3  14      105.24       69.40     19.49 o 
 -35   3  14       75.40       72.73     15.66 o 
 -33   3  14      311.42      266.41     34.14 o 
 -31   3  14       78.16       75.69     15.17 o 
 -29   3  14      200.40      179.55     18.05 o 
 -27   3  14      305.32      272.61     20.05 o 
 -25   3  14      844.55      674.74     28.57 o 
 -23   3  14        0.97      -11.16     11.16 o 
 -21   3  14      209.31      163.27     16.42 o 
 -19   3  14       57.65       88.24     14.38 o 
 -17   3  14      836.01      820.46     48.84 o 
 -15   3  14     1391.79     1301.90     38.10 o 
 -11   3  14     1310.24     1279.48     39.60 o 
  -9   3  14       57.31       91.32     21.11 o 
  -7   3  14      171.66      198.18     17.05 o 
  -5   3  14      655.63      605.46     25.46 o 
  -3   3  14     1879.28     1610.52     47.65 o 
  -1   3  14      236.24      197.61     17.25 o 
   1   3  14       47.71       40.43     13.16 o 
   3   3  14       72.46       41.70     16.19 o 
   5   3  14       41.80       13.33     15.86 o 
   7   3  14      239.88      255.88     23.74 o 
   9   3  14      307.25      327.05     25.18 o 
  11   3  14       72.58       70.47     18.33 o 
  13   3  14        0.10       -4.94     15.22 o 
  15   3  14       19.80       33.77     19.32 o 
  17   3  14       97.87      108.57     20.71 o 
  19   3  14        0.13        5.24     18.05 o 
  21   3  14      105.43      121.76     22.63 o 
 -40   4  14        2.50      -13.40     13.40 o 
 -38   4  14        0.98       -2.75     13.54 o 
 -36   4  14       42.37       42.07     19.34 o 
 -34   4  14      344.73      293.96     22.44 o 
 -32   4  14       48.76       47.52     14.87 o 
 -30   4  14       44.51       67.46     15.36 o 
 -28   4  14       87.29       87.54     15.64 o 
 -26   4  14       20.69       16.21     13.01 o 
 -24   4  14        0.02       -7.58     11.96 o 
 -22   4  14        3.09       -3.43     11.81 o 
 -20   4  14        6.91        8.67     12.39 o 
 -18   4  14       43.22       19.73     12.28 o 
 -16   4  14      464.83      413.21     24.46 o 
 -14   4  14      424.19      375.88     25.69 o 
 -12   4  14       54.92       52.12     13.26 o 
 -10   4  14       10.28       34.79     12.52 o 
  -8   4  14      605.00      489.10     28.57 o 
  -6   4  14      294.77      311.27     22.49 o 
  -4   4  14       84.54       87.62     16.41 o 
  -2   4  14       19.22       16.90     15.50 o 
   0   4  14        8.96        6.02     23.52 o 
   2   4  14      194.17      174.17     20.96 o 
   4   4  14       19.11       12.46     22.21 o 
   6   4  14        3.27        2.57     15.64 o 
   8   4  14      218.53      215.63     33.48 o 
  10   4  14        2.23       18.29     31.71 o 
  12   4  14       41.95       37.16     18.80 o 
  14   4  14       51.98       75.35     22.46 o 
  16   4  14       73.71       99.82     28.36 o 
 -33   5  14       24.57       34.51     15.39 o 
 -31   5  14       64.57       51.99     22.30 o 
 -29   5  14       53.27       47.19     15.47 o 
 -27   5  14        9.26       -2.70     12.98 o 
 -25   5  14        0.90       -1.86     13.23 o 
 -23   5  14       37.73       31.75     13.96 o 
 -21   5  14       39.37       36.20     13.56 o 
 -19   5  14        5.69        0.76     12.46 o 
 -17   5  14       33.77       47.33     13.84 o 
 -15   5  14      175.57      179.57     18.56 o 
 -13   5  14       34.00       20.16     12.89 o 
 -11   5  14        6.47       11.80     12.53 o 
  -9   5  14        9.22       16.66     13.84 o 
  -7   5  14        7.72       11.54     13.96 o 
  -5   5  14      143.30      150.82     22.55 o 
  -3   5  14       20.11       80.17     55.02 o 
  -1   5  14       24.64       75.54     46.46 o 
   1   5  14       44.89       89.38     39.89 o 
   3   5  14        1.28       34.48     41.06 o 
   5   5  14       12.41       30.08     36.63 o 
   7   5  14       71.37       94.89     20.27 o 
   9   5  14        3.34       23.05     24.37 o 
 -20   6  14        1.26        0.74     13.33 o 
 -18   6  14       20.51       16.66     13.87 o 
 -16   6  14       48.33       39.56     14.83 o 
 -14   6  14        0.17       -2.20     12.92 o 
 -12   6  14        0.71        0.90     13.38 o 
 -10   6  14        0.55        3.75     13.58 o 
  -8   6  14       28.41        9.32     37.35 o 
  -6   6  14        5.34        4.12     18.32 o 
  -4   6  14       11.14       10.48     19.01 o 
 -49   1  15       23.92       13.01     20.85 o 
 -47   1  15       28.76        8.84     19.59 o 
 -45   1  15        2.44       -1.46     18.70 o 
 -43   1  15      176.21      139.02     24.52 o 
 -41   1  15      125.85      105.37     22.47 o 
 -39   1  15        5.90        2.18     16.18 o 
 -37   1  15       33.43       21.92     16.45 o 
 -35   1  15     1009.83      827.89    185.47 o 
 -33   1  15       99.84       79.17     18.90 o 
 -31   1  15      638.82      598.30     31.19 o 
 -29   1  15     2624.64     2420.84    122.56 o 
 -27   1  15      399.91      365.96     18.74 o 
 -25   1  15      138.15      160.72     14.65 o 
 -23   1  15      315.10      313.06     17.69 o 
 -21   1  15      741.05      696.56     24.85 o 
 -19   1  15      697.39      556.00     35.06 o 
 -17   1  15     3290.02     3227.05     70.51 o 
 -15   1  15     3724.58     3721.62     79.79 o 
 -13   1  15      192.63      253.85     20.98 o 
 -11   1  15     1562.69     1779.21     48.79 o 
  -9   1  15     5780.83     5956.77    169.17 o 
  -7   1  15     1405.74     1402.50     35.90 o 
  -5   1  15      397.14      383.37     19.34 o 
  -3   1  15      124.92      196.57     13.92 o 
  -1   1  15      124.93      130.81     12.71 o 
   1   1  15      217.24      220.83     14.77 o 
   3   1  15      347.83      312.24     16.41 o 
   5   1  15      331.48      273.12     16.01 o 
   7   1  15       10.41      -10.14     10.14 o 
   9   1  15      199.23      230.56     19.74 o 
  11   1  15      119.82       96.55     16.70 o 
  13   1  15      760.58      751.83     31.96 o 
  15   1  15      442.44      486.78     36.64 o 
  17   1  15      342.27      291.91     40.41 o 
  19   1  15      374.17      366.79     44.30 o 
  21   1  15        5.67       -0.54     27.76 o 
  23   1  15       12.72       21.47     30.78 o 
 -48   2  15       78.84       75.25     22.97 o 
 -46   2  15        8.26        9.46     25.27 o 
 -44   2  15       23.41       30.74     18.87 o 
 -42   2  15      446.67      475.96     50.30 o 
 -40   2  15        0.69        9.04     17.05 o 
 -38   2  15      340.17      320.33     45.68 o 
 -36   2  15      195.78      178.58     20.88 o 
 -34   2  15      470.56      394.59     31.39 o 
 -32   2  15       27.80       27.28     13.66 o 
 -30   2  15      262.07      243.04     19.84 o 
 -28   2  15      719.77      605.67     27.23 o 
 -26   2  15       24.87        3.94     11.67 o 
 -24   2  15      249.26      253.36     18.64 o 
 -22   2  15      256.26      277.31     19.46 o 
 -20   2  15      981.88      855.48     28.47 o 
 -18   2  15      791.49      643.86     23.95 o 
 -16   2  15      121.53      161.97     14.20 o 
 -14   2  15      351.93      352.03     17.92 o 
 -12   2  15      410.53      422.37     22.92 o 
 -10   2  15     1053.29      964.93     32.69 o 
  -8   2  15     3092.95     2914.34     75.61 o 
  -6   2  15       55.45       79.15     15.53 o 
  -4   2  15      572.65      464.71     21.77 o 
  -2   2  15      171.90      186.24     20.03 o 
   0   2  15        0.10      -11.17     11.17 o 
   2   2  15        0.58      -11.13     11.13 o 
   4   2  15       20.99       14.47     12.25 o 
   6   2  15        1.75      -13.85     14.56 o 
   8   2  15        9.74        5.31     15.58 o 
  10   2  15      177.80      196.51     22.26 o 
  12   2  15      337.08      377.74     27.02 o 
  14   2  15        0.59      -16.03     16.03 o 
  16   2  15      135.59      157.71     21.96 o 
  18   2  15       31.20       28.16     18.16 o 
  20   2  15        2.91       14.43     28.87 o 
  22   2  15        0.87       11.49     29.59 o 
 -45   3  15       17.23       27.22     18.28 o 
 -43   3  15        7.44      -10.31     16.31 o 
 -41   3  15        0.02      -12.49     12.49 o 
 -39   3  15       65.16       38.91     15.25 o 
 -37   3  15      171.81      197.35     20.35 o 
 -35   3  15      166.92      168.53     19.09 o 
 -33   3  15       14.94       14.77     13.19 o 
 -31   3  15        0.07      -10.35     12.34 o 
 -29   3  15        1.00       -5.16     12.19 o 
 -27   3  15      701.12      575.64     37.38 o 
 -25   3  15      298.45      303.85     20.72 o 
 -23   3  15        7.73        3.31     12.05 o 
 -21   3  15      309.75      283.51     20.13 o 
 -19   3  15       67.89       51.83     13.33 o 
 -17   3  15      225.56      244.06     22.07 o 
 -15   3  15       54.82       77.87     12.83 o 
 -13   3  15     1429.87     1165.90     35.70 o 
 -11   3  15      288.67      300.32     19.30 o 
  -9   3  15        0.27       17.76     12.11 o 
  -7   3  15       26.69        4.29     12.07 o 
  -5   3  15      204.43      190.34     17.24 o 
  -3   3  15        9.68       -4.18     11.93 o 
  -1   3  15        6.55       -2.99     11.91 o 
   1   3  15      142.72      112.38     16.06 o 
   3   3  15       94.51      135.15     19.43 o 
   5   3  15     1005.84      890.32     39.64 o 
   7   3  15        9.53       32.65     16.51 o 
   9   3  15      964.19     1019.12     43.68 o 
  11   3  15      174.71      154.40     21.63 o 
  13   3  15       12.56       18.33     21.03 o 
  15   3  15      117.03      152.03     22.12 o 
  17   3  15      298.97      336.85     33.16 o 
  19   3  15       60.57       70.12     47.30 o 
 -40   4  15        9.45       15.16     14.73 o 
 -38   4  15       81.06       75.77     16.69 o 
 -36   4  15       38.89       20.50     14.34 o 
 -34   4  15        6.38       -7.09     12.96 o 
 -32   4  15       57.29       44.48     14.83 o 
 -30   4  15        0.12      -11.82     11.82 o 
 -28   4  15       52.16       67.89     15.17 o 
 -26   4  15      580.90      572.52     27.62 o 
 -24   4  15      145.14      171.85     17.87 o 
 -22   4  15       26.43       15.32     12.85 o 
 -20   4  15       29.46       15.63     12.81 o 
 -18   4  15      387.63      369.28     24.98 o 
 -16   4  15      157.59      164.77     20.02 o 
 -14   4  15      133.66      118.88     15.67 o 
 -12   4  15       15.65       12.62     12.12 o 
 -10   4  15       72.69       44.03     14.72 o 
  -8   4  15      211.38      232.74     18.60 o 
  -6   4  15        8.91       31.84     12.92 o 
  -4   4  15      715.36      616.43     26.64 o 
  -2   4  15        2.00       11.59     15.33 o 
   0   4  15      251.92      249.34     23.08 o 
   2   4  15       27.50       50.60     23.66 o 
   4   4  15       20.03        4.44     27.01 o 
   6   4  15       14.64       40.96     18.64 o 
   8   4  15       26.50       55.63     41.36 o 
  10   4  15       33.69       49.43     25.18 o 
  12   4  15      239.50      251.48     26.20 o 
  14   4  15        3.98       24.01     30.08 o 
 -33   5  15        4.24       14.96     14.65 o 
 -31   5  15        7.41      -10.22     13.45 o 
 -29   5  15       13.93       13.33     13.94 o 
 -27   5  15       25.03       17.19     13.94 o 
 -25   5  15        5.54        4.92     12.60 o 
 -23   5  15       28.20       23.86     14.24 o 
 -21   5  15        6.76        0.85     12.74 o 
 -19   5  15        3.12        2.94     12.89 o 
 -17   5  15       85.09       91.35     15.91 o 
 -15   5  15       34.21       36.45     13.40 o 
 -13   5  15       91.93      105.73     15.70 o 
 -11   5  15      228.99      180.51     19.38 o 
  -9   5  15       29.53       41.20     15.70 o 
  -7   5  15       66.25       70.58     16.57 o 
  -5   5  15      202.27      199.14     24.71 o 
  -3   5  15        6.14        6.65     17.22 o 
  -1   5  15        2.25      -18.64     18.64 o 
   1   5  15        0.36      -17.84     19.81 o 
   3   5  15        0.28       66.52     48.51 o 
   5   5  15        2.31       46.48     63.36 o 
 -48   0  16      212.33      204.80     40.09 o 
 -46   0  16        7.21       45.07     31.37 o 
 -44   0  16       34.16       24.28     29.76 o 
 -42   0  16       77.96       99.85     32.87 o 
 -40   0  16      960.76     1002.98     72.58 o 
 -38   0  16      227.69      251.12     40.09 o 
 -36   0  16     1746.40     1902.49    109.44 o 
 -34   0  16       54.56       45.57     27.39 o 
 -32   0  16      181.58      168.78     25.42 o 
 -30   0  16       25.06       18.88     13.42 o 
 -28   0  16       11.33        2.73     12.91 o 
 -26   0  16       76.80       72.55     16.51 o 
 -24   0  16     2145.30     2007.10     71.05 o 
 -22   0  16     8910.70     8731.50    250.85 o 
 -20   0  16      132.88      210.00     21.85 o 
 -18   0  16    10691.65    11837.77    335.20 o 
 -16   0  16      910.09     1132.93     43.06 o 
 -14   0  16      414.97      435.43     24.10 o 
 -12   0  16      484.71      452.71     24.35 o 
 -10   0  16     1676.14     1586.88     54.32 o 
  -8   0  16      662.84      560.14     29.43 o 
  -6   0  16     2552.29     2366.31     94.04 o 
  -4   0  16     1203.85     1228.13     48.87 o 
  -2   0  16      706.16      756.75     38.54 o 
   0   0  16      309.33      245.79     21.65 o 
   2   0  16     1223.04     1030.94     44.62 o 
   4   0  16       17.51       81.76     18.57 o 
   6   0  16     2189.58     2121.94     76.98 o 
   8   0  16     5547.39     5357.64    170.56 o 
  10   0  16      798.06      899.23     58.42 o 
  12   0  16      331.73      321.82     45.14 o 
  14   0  16       22.87        3.03     29.79 o 
  16   0  16      956.74      989.30     73.17 o 
  18   0  16      130.23      117.91     39.32 o 
  20   0  16      108.22       99.36     40.90 o 
 -49   1  16       40.77       42.09     22.14 o 
 -47   1  16       91.47       81.88     23.53 o 
 -45   1  16        0.16       12.93     36.60 o 
 -43   1  16       38.57       36.10     21.06 o 
 -41   1  16      105.24       96.56     29.76 o 
 -39   1  16      286.62      288.11     26.69 o 
 -37   1  16        0.94       10.96     15.76 o 
 -35   1  16       16.15        2.11     12.43 o 
 -33   1  16       58.20       35.96     16.87 o 
 -31   1  16       25.38       26.43     13.45 o 
 -29   1  16      245.93      258.91     20.02 o 
 -27   1  16       28.24       13.33     12.45 o 
 -25   1  16       63.76       43.80     11.63 o 
 -23   1  16       76.93       66.38     12.26 o 
 -21   1  16     1304.39     1272.68     37.29 o 
 -19   1  16      234.90      275.27     15.88 o 
 -17   1  16     4956.87     4910.82    103.53 o 
 -15   1  16      171.38      228.74     20.14 o 
 -13   1  16      652.96      652.35     23.63 o 
 -11   1  16      807.36      715.29     31.96 o 
  -9   1  16      286.32      278.78     14.75 o 
  -7   1  16      700.10      660.57     21.71 o 
  -5   1  16      248.20      330.81     18.69 o 
  -3   1  16      163.33      150.87     13.43 o 
  -1   1  16       99.49       76.65     13.56 o 
   1   1  16      817.74      642.08     25.78 o 
   3   1  16        1.48      -12.39     13.32 o 
   5   1  16      622.69      545.66     24.34 o 
   7   1  16      261.72      231.35     32.56 o 
   9   1  16      126.11      130.00     21.49 o 
  11   1  16       25.65       47.06     17.87 o 
  13   1  16       58.06       80.56     19.52 o 
  15   1  16       31.59       56.58     30.64 o 
  17   1  16       30.87       -9.75     28.43 o 
  19   1  16       28.30       24.41     29.27 o 
  21   1  16        1.30      -24.62     28.32 o 
 -46   2  16       16.10        8.46     19.50 o 
 -44   2  16       25.22       17.43     18.23 o 
 -42   2  16        3.40       25.37     17.61 o 
 -40   2  16      265.46      250.78     46.01 o 
 -38   2  16      475.71      429.32     85.09 o 
 -36   2  16        1.35        3.31     13.44 o 
 -34   2  16       54.06       36.35     14.55 o 
 -32   2  16       78.43       73.48     15.55 o 
 -30   2  16       22.97       45.97     14.26 o 
 -28   2  16      133.38      150.55     17.26 o 
 -26   2  16      577.73      563.99     26.02 o 
 -24   2  16      217.83      221.80     18.54 o 
 -22   2  16       96.79      136.25     15.89 o 
 -20   2  16      114.36      104.42     13.22 o 
 -18   2  16      111.24      115.95     14.66 o 
 -16   2  16     1954.47     1963.95     52.25 o 
 -12   2  16      174.89      173.72     17.91 o 
 -10   2  16      189.42      210.99     17.17 o 
  -8   2  16      359.27      317.50     19.29 o 
  -6   2  16      281.55      292.28     18.99 o 
  -4   2  16       83.83       41.40     12.92 o 
  -2   2  16      222.80      237.98     18.38 o 
   0   2  16      265.67      236.88     18.51 o 
   2   2  16      810.49      836.67     30.81 o 
   4   2  16      204.05      193.36     21.81 o 
   6   2  16      295.67      313.46     25.04 o 
   8   2  16      386.87      319.69     25.32 o 
  10   2  16      184.40      167.43     22.00 o 
  12   2  16       92.97       85.03     19.45 o 
  14   2  16       53.46       56.31     19.50 o 
  16   2  16       16.65       16.12     18.59 o 
  18   2  16       95.10      130.03     35.50 o 
 -43   3  16       72.80       51.65     15.27 o 
 -41   3  16        1.34       -8.50     13.19 o 
 -39   3  16       18.74       13.12     14.21 o 
 -37   3  16       29.63       25.81     14.66 o 
 -35   3  16       23.70       23.27     15.76 o 
 -33   3  16      221.79      228.07     20.44 o 
 -31   3  16       36.79       14.58     13.24 o 
 -29   3  16        0.14        8.88     12.51 o 
 -27   3  16       35.21       48.39     14.04 o 
 -25   3  16      110.53      112.01     15.77 o 
 -23   3  16       29.16       27.09     13.09 o 
 -21   3  16       34.66       27.35     13.01 o 
 -19   3  16       31.90       29.35     12.81 o 
 -17   3  16      207.93      182.83     17.15 o 
 -15   3  16        0.81        0.08     11.66 o 
 -13   3  16       23.03       50.70     11.99 o 
 -11   3  16       80.56      101.17     15.01 o 
  -9   3  16        6.14       17.38     12.48 o 
  -7   3  16       54.26       51.49     13.95 o 
  -5   3  16       28.39       20.35     14.19 o 
  -3   3  16       25.88       14.67     13.27 o 
  -1   3  16      258.73      280.46     20.75 o 
   1   3  16       13.79       -1.15     15.70 o 
   3   3  16      134.87      131.39     20.19 o 
   5   3  16       15.37        0.07     16.53 o 
   7   3  16        3.94        6.97     16.39 o 
   9   3  16       52.22       34.42     17.21 o 
  11   3  16      193.30      207.56     23.99 o 
  13   3  16       50.25       40.71     19.20 o 
  15   3  16        4.07       18.33     18.26 o 
 -38   4  16        6.62       12.57     14.32 o 
 -36   4  16       32.58       26.40     14.53 o 
 -34   4  16        9.60       -2.97     13.78 o 
 -32   4  16      201.92      222.58     30.94 o 
 -30   4  16        1.15       17.89     13.26 o 
 -28   4  16        0.73      -12.36     12.36 o 
 -26   4  16       26.01        6.91     12.62 o 
 -24   4  16        0.00      -11.48     11.87 o 
 -22   4  16       16.41        6.80     13.30 o 
 -20   4  16       14.51      -12.06     12.06 o 
 -18   4  16       93.89      103.21     15.35 o 
 -16   4  16      372.37      325.53     21.54 o 
 -14   4  16       38.71       48.46     13.97 o 
 -12   4  16       14.88       35.84     13.25 o 
 -10   4  16      130.79      127.27     18.30 o 
  -8   4  16       18.18       45.47     20.25 o 
  -6   4  16       86.18      108.32     17.39 o 
  -4   4  16      142.70      184.40     55.60 o 
  -2   4  16        3.63       26.33     36.21 o 
   0   4  16       22.03       64.49     37.16 o 
   2   4  16        7.79       38.76     33.58 o 
   4   4  16        1.34       18.19     35.17 o 
   6   4  16        7.60       23.04     22.79 o 
   8   4  16        3.40       26.15     37.65 o 
  10   4  16        2.63       19.04     19.59 o 
 -29   5  16       11.53        6.06     14.35 o 
 -27   5  16       16.59        5.67     13.65 o 
 -25   5  16       63.96       52.33     14.96 o 
 -23   5  16        0.41        3.96     13.59 o 
 -21   5  16       38.78       22.57     14.59 o 
 -19   5  16       38.24       39.58     14.18 o 
 -17   5  16        0.36       -7.79     12.06 o 
 -15   5  16       77.53       69.27     15.01 o 
 -13   5  16        6.87       -1.36     12.53 o 
 -11   5  16        2.44        2.74     12.86 o 
  -9   5  16       65.88       37.12     16.22 o 
  -7   5  16       10.54       20.31     17.71 o 
  -5   5  16       83.25       72.42     20.53 o 
  -3   5  16       24.76       17.66     18.44 o 
  -1   5  16       20.10       -3.66     17.53 o 
   1   5  16        1.15      -20.82     20.82 o 
 -47   1  17       17.06       29.90     21.61 o 
 -45   1  17      256.39      287.19     41.33 o 
 -43   1  17      339.73      344.39     56.03 o 
 -41   1  17      127.33      144.74     26.00 o 
 -39   1  17      159.77      176.75     26.16 o 
 -37   1  17       56.46       48.24     19.10 o 
 -35   1  17       13.88       22.05     13.78 o 
 -33   1  17     1226.11     1143.51     88.64 o 
 -31   1  17     1454.19     1394.06     73.06 o 
 -29   1  17       79.26       76.21     15.56 o 
 -27   1  17      360.81      375.55     22.10 o 
 -25   1  17     2046.86     1955.22     52.98 o 
 -23   1  17      263.34      306.89     18.99 o 
 -21   1  17      776.93      630.72     30.51 o 
 -19   1  17      708.23      660.20     22.18 o 
 -17   1  17      573.03      559.78     20.08 o 
 -15   1  17      800.75      793.40     28.91 o 
 -13   1  17      291.21      346.02     18.08 o 
 -11   1  17       77.84       98.46     12.97 o 
  -9   1  17      785.80      789.63     28.94 o 
  -7   1  17     1165.66     1078.84     35.35 o 
  -5   1  17      612.74      542.56     23.68 o 
  -3   1  17      181.18      210.70     17.43 o 
  -1   1  17      794.29      663.60     26.82 o 
   1   1  17     1401.26     1365.25     42.37 o 
   3   1  17      171.54      180.52     17.60 o 
   5   1  17       28.31       34.54     13.57 o 
   7   1  17      454.27      425.62     28.23 o 
   9   1  17       66.22       55.10     18.62 o 
  11   1  17       22.39       28.88     17.48 o 
  13   1  17      138.22      154.47     24.20 o 
  15   1  17      224.18      169.41     37.23 o 
  17   1  17      350.94      314.40     44.33 o 
 -46   2  17        8.78       10.44     20.21 o 
 -44   2  17        6.63       10.44     17.42 o 
 -42   2  17       58.65       52.48     19.47 o 
 -40   2  17       29.69       46.97     15.27 o 
 -38   2  17       85.79      103.23     17.51 o 
 -36   2  17       22.46       20.65     14.42 o 
 -34   2  17      337.48      322.80     23.68 o 
 -32   2  17      878.43      820.86     33.86 o 
 -30   2  17       81.83       90.01     15.95 o 
 -28   2  17       49.22       69.88     14.95 o 
 -26   2  17      422.06      392.90     22.50 o 
 -24   2  17     1542.90     1365.07     44.68 o 
 -22   2  17      161.24      181.21     17.72 o 
 -20   2  17      255.09      229.51     18.85 o 
 -18   2  17      298.74      336.07     20.48 o 
 -16   2  17       28.20       70.04     12.88 o 
 -14   2  17     1137.29     1048.24     33.25 o 
 -12   2  17      350.87      307.13     17.73 o 
 -10   2  17        1.34       11.34     15.84 o 
  -8   2  17       15.16        6.32     12.07 o 
  -6   2  17      333.49      285.92     19.97 o 
  -4   2  17      483.60      435.28     22.57 o 
  -2   2  17       82.76      103.83     15.58 o 
   0   2  17       87.62       53.77     15.89 o 
   2   2  17       47.03       37.94     17.27 o 
   4   2  17        4.95        1.52     15.76 o 
   6   2  17      167.66      154.19     21.79 o 
   8   2  17      194.62      188.93     22.96 o 
  10   2  17       17.29       -8.76     22.70 o 
  12   2  17        5.84        6.62     17.79 o 
  14   2  17       43.26       43.60     19.66 o 
  16   2  17       51.95       60.37     21.22 o 
 -41   3  17        9.99        8.40     14.51 o 
 -39   3  17       19.35       12.37     14.44 o 
 -37   3  17       66.11       78.88     16.43 o 
 -35   3  17       12.24        7.16     13.59 o 
 -33   3  17       25.13       28.61     15.18 o 
 -31   3  17        0.68      -11.71     11.71 o 
 -29   3  17       34.08       22.02     16.05 o 
 -27   3  17       15.47        6.16     12.91 o 
 -25   3  17       30.70       26.95     13.47 o 
 -23   3  17       14.02       -4.85     11.91 o 
 -21   3  17      186.28      192.72     18.34 o 
 -19   3  17      191.94      172.56     17.56 o 
 -17   3  17      495.14      443.74     23.25 o 
 -15   3  17      700.42      678.16     30.66 o 
 -13   3  17      395.83      381.05     20.07 o 
 -11   3  17       32.02       40.19     14.91 o 
  -9   3  17      485.79      417.08     22.66 o 
  -7   3  17        3.12       -3.29     12.81 o 
  -5   3  17       14.06        0.71     12.81 o 
  -3   3  17      334.56      362.87     22.34 o 
  -1   3  17      990.63      984.15     42.11 o 
   1   3  17       16.13       15.65     16.72 o 
   3   3  17      182.15      140.03     21.45 o 
   5   3  17        0.80       -8.72     16.17 o 
   7   3  17       11.71       18.82     17.55 o 
   9   3  17       63.34       67.78     20.41 o 
  11   3  17      223.38      244.84     26.70 o 
 -36   4  17       21.79       16.64     14.10 o 
 -34   4  17        4.17       14.76     13.49 o 
 -32   4  17       14.24       -3.42     12.98 o 
 -30   4  17       64.59       65.79     15.32 o 
 -28   4  17        0.44       22.11     14.01 o 
 -26   4  17       43.95       53.30     14.57 o 
 -24   4  17       21.58       22.94     13.75 o 
 -22   4  17       78.04       58.32     14.50 o 
 -20   4  17       10.56        4.14     12.55 o 
 -18   4  17       55.04       58.54     14.60 o 
 -16   4  17      353.49      309.25     21.56 o 
 -14   4  17       11.62       37.99     12.94 o 
 -12   4  17      154.27      187.11     18.26 o 
 -10   4  17        0.38        8.87     14.56 o 
  -8   4  17       36.40       47.72     16.27 o 
  -6   4  17        0.68       -6.45     19.20 o 
  -4   4  17        3.47       -6.56     30.50 o 
  -2   4  17       17.93        1.26     19.90 o 
   0   4  17       26.33       33.86     22.32 o 
   2   4  17       32.75       19.84     22.49 o 
   4   4  17       90.15      100.81     23.34 o 
   6   4  17      151.04      141.75     25.11 o 
 -25   5  17       21.73       -1.24     13.36 o 
 -23   5  17       36.94       21.62     13.86 o 
 -21   5  17       12.70       -4.35     12.67 o 
 -19   5  17        0.49       -0.73     12.91 o 
 -17   5  17       44.79       44.10     14.53 o 
 -15   5  17       12.77        7.86     13.21 o 
 -13   5  17       14.35       10.96     13.89 o 
 -11   5  17       10.37        5.27     13.98 o 
  -9   5  17        6.35        7.38     18.32 o 
  -7   5  17      138.15      159.57     24.94 o 
  -5   5  17       33.94       21.25     19.37 o 
 -46   0  18      129.11      124.75     38.22 o 
 -44   0  18      236.12      225.35     41.33 o 
 -42   0  18      115.45      142.93     36.60 o 
 -40   0  18     1510.57     1566.84     99.48 o 
 -38   0  18      462.17      508.34     51.05 o 
 -36   0  18       56.76       50.30     29.26 o 
 -34   0  18      310.12      369.02     43.70 o 
 -32   0  18      544.52      544.81     50.80 o 
 -30   0  18     1064.88     1084.80     56.37 o 
 -28   0  18       85.86       98.85     18.21 o 
 -26   0  18     2245.87     2132.29     73.82 o 
 -24   0  18     1008.78      968.18     41.34 o 
 -22   0  18      407.72      483.35     34.96 o 
 -20   0  18      118.08      121.37     17.43 o 
 -18   0  18      228.84      244.73     21.12 o 
 -16   0  18      542.80      532.07     27.58 o 
 -14   0  18       71.82      119.62     16.62 o 
 -12   0  18      528.65      470.92     25.54 o 
 -10   0  18       60.77       44.77     13.79 o 
  -8   0  18      361.54      313.40     29.95 o 
  -6   0  18      629.99      539.77     32.44 o 
  -4   0  18       37.37       12.98     15.23 o 
  -2   0  18      110.33      118.07     19.66 o 
   0   0  18        0.16      -11.83     14.64 o 
   2   0  18      748.65      782.94     38.76 o 
   4   0  18      395.51      404.20     28.62 o 
   6   0  18      123.42      124.43     21.25 o 
   8   0  18       34.20       28.01     60.76 o 
  10   0  18      397.99      328.56     84.78 o 
  12   0  18      111.30       21.66     66.73 o 
  14   0  18       82.71       74.33     69.97 o 
 -45   1  18       27.90       18.37     20.82 o 
 -43   1  18        2.12       41.12     21.31 o 
 -41   1  18      303.03      326.92     33.28 o 
 -39   1  18      413.69      401.64     34.08 o 
 -37   1  18       75.01       88.03     21.04 o 
 -35   1  18        0.92       14.94     13.23 o 
 -33   1  18      354.40      348.47     23.04 o 
 -31   1  18      172.60      174.89     18.78 o 
 -29   1  18      379.13      365.10     22.71 o 
 -27   1  18     1465.90     1483.77     48.09 o 
 -25   1  18      183.70      231.43     17.28 o 
 -23   1  18       49.68       34.24     11.78 o 
 -21   1  18        4.75        0.29     10.48 o 
 -19   1  18       10.80       29.30     11.30 o 
 -17   1  18      421.34      412.33     19.73 o 
 -15   1  18       28.63       47.63     11.86 o 
 -13   1  18       74.53       98.34     13.72 o 
 -11   1  18      244.46      279.93     20.61 o 
  -9   1  18       19.83       -6.84     11.57 o 
  -7   1  18      186.14      205.82     23.63 o 
  -5   1  18       16.03        1.64     12.42 o 
  -3   1  18        5.56        5.05     12.48 o 
  -1   1  18       13.66       19.76     13.20 o 
   1   1  18        0.00        0.72     12.54 o 
   3   1  18        0.65       -5.74     12.29 o 
   5   1  18       35.56       34.61     18.32 o 
   7   1  18       73.47       68.71     19.29 o 
   9   1  18       11.78        7.55     17.69 o 
  11   1  18       10.93        0.96     18.20 o 
  13   1  18       23.52       -3.57     28.40 o 
  15   1  18       17.23      -18.49     28.05 o 
 -44   2  18        0.03       -9.47     18.59 o 
 -42   2  18        2.97       -1.39     13.25 o 
 -40   2  18       82.88       75.68     20.18 o 
 -38   2  18       54.89       54.83     15.84 o 
 -36   2  18       30.16       41.61     15.14 o 
 -34   2  18      135.73      139.29     20.79 o 
 -32   2  18      105.57      133.33     20.25 o 
 -30   2  18        0.04       -3.86     12.74 o 
 -28   2  18      835.73      766.98     31.91 o 
 -26   2  18      362.40      351.69     22.47 o 
 -24   2  18      260.04      281.70     20.58 o 
 -22   2  18      808.19      789.18     31.41 o 
 -20   2  18       13.27       10.38     12.20 o 
 -18   2  18       22.63       26.18     11.69 o 
 -16   2  18      498.30      465.90     21.47 o 
 -14   2  18      124.82      125.89     18.73 o 
 -12   2  18      106.02       96.84     13.73 o 
 -10   2  18      217.16      220.99     18.50 o 
  -8   2  18      782.27      680.53     27.99 o 
  -6   2  18       57.48       82.96     15.17 o 
  -4   2  18       68.40       44.54     14.40 o 
  -2   2  18        9.07       -2.71     12.88 o 
   0   2  18      107.55       74.58     15.37 o 
   2   2  18        0.19      -11.31     15.58 o 
   4   2  18       37.28       20.12     17.46 o 
   6   2  18        3.63      -16.20     16.20 o 
   8   2  18      121.70      145.98     22.86 o 
  10   2  18      153.12      174.56     24.12 o 
  12   2  18        1.38       -1.87     18.81 o 
 -41   3  18       65.39       68.84     17.12 o 
 -39   3  18      241.28      228.82     36.98 o 
 -37   3  18       40.03       59.38     16.01 o 
 -35   3  18       47.53       51.70     15.48 o 
 -33   3  18        1.37       -9.62     12.74 o 
 -31   3  18       14.89       19.71     13.77 o 
 -29   3  18        6.12        6.31     12.66 o 
 -27   3  18       10.89       15.65     12.96 o 
 -25   3  18       39.15       42.78     14.16 o 
 -23   3  18       68.42       60.33     14.64 o 
 -21   3  18      156.89      155.57     17.56 o 
 -19   3  18       14.23       16.20     13.02 o 
 -17   3  18      385.90      358.65     22.19 o 
 -15   3  18        7.81       19.30     12.99 o 
 -13   3  18      108.72      109.04     15.41 o 
 -11   3  18        3.91       10.47     12.82 o 
  -9   3  18       60.86       91.83     17.00 o 
  -7   3  18       27.98       32.16     13.98 o 
  -5   3  18        1.51       -1.31     13.25 o 
  -3   3  18      175.77      227.90     23.61 o 
  -1   3  18        3.71       -3.67     15.55 o 
   1   3  18       58.57       52.08     18.52 o 
   3   3  18      276.46      289.82     26.96 o 
   5   3  18      145.25      163.69     23.54 o 
   7   3  18       76.75       65.67     20.48 o 
   9   3  18      219.97      235.87     27.11 o 
 -34   4  18       65.44       71.53     16.42 o 
 -32   4  18        4.72        5.61     13.72 o 
 -30   4  18        0.48       -0.55     16.08 o 
 -28   4  18       56.57       29.19     14.41 o 
 -26   4  18        8.85        1.06     13.48 o 
 -24   4  18       30.64       28.14     13.46 o 
 -22   4  18        9.93       -2.88     13.84 o 
 -20   4  18       20.85        7.37     12.84 o 
 -18   4  18        5.23       12.36     12.76 o 
 -16   4  18        1.85        8.76     13.26 o 
 -14   4  18        8.58        3.05     13.15 o 
 -12   4  18       11.06        5.15     13.27 o 
 -10   4  18        8.41       11.12     15.22 o 
  -8   4  18      181.86      186.92     21.09 o 
  -6   4  18      213.92      263.20     27.92 o 
  -4   4  18        1.93        0.79     21.42 o 
  -2   4  18        5.95      -20.22     20.22 o 
   0   4  18       10.30      140.80    115.21 o 
   2   4  18      293.32      412.09     75.56 o 
 -45   1  19       27.32       14.34     21.41 o 
 -43   1  19      165.15      182.69     28.15 o 
 -41   1  19       40.54       31.15     22.47 o 
 -39   1  19      292.42      256.53     35.98 o 
 -37   1  19       98.26       73.97     17.41 o 
 -35   1  19       23.01       25.69     13.95 o 
 -33   1  19        1.68        0.42     12.72 o 
 -31   1  19       40.34       24.58     13.77 o 
 -29   1  19       28.41       38.67     14.02 o 
 -27   1  19       54.70       49.77     14.22 o 
 -25   1  19      246.51      237.78     19.65 o 
 -23   1  19       51.44       47.71     12.47 o 
 -21   1  19        0.81      -10.36     10.36 o 
 -19   1  19       52.51       57.38     12.58 o 
 -17   1  19        1.78        6.75     10.80 o 
 -15   1  19      290.55      293.63     18.40 o 
 -13   1  19        2.75       -9.12     10.21 o 
 -11   1  19      203.94      226.13     16.90 o 
  -9   1  19       98.41      114.32     15.79 o 
  -7   1  19      574.02      532.53     24.70 o 
  -5   1  19      679.98      724.52     29.18 o 
  -3   1  19        0.24       -5.58     12.20 o 
  -1   1  19        8.43       11.57     19.07 o 
   1   1  19      145.60      152.97     17.55 o 
   3   1  19        9.58       -4.54     16.92 o 
   5   1  19      130.86      151.89     27.53 o 
   7   1  19       52.23       29.77     19.18 o 
   9   1  19      490.17      463.38     32.01 o 
  11   1  19       42.91       43.35     31.38 o 
 -42   2  19       50.27       65.35     17.80 o 
 -40   2  19      364.35      312.62     25.09 o 
 -38   2  19        1.42       21.20     14.99 o 
 -36   2  19       22.76       23.72     14.12 o 
 -34   2  19      102.16      128.22     17.84 o 
 -32   2  19       20.24       24.92     14.04 o 
 -30   2  19       47.57       46.74     14.98 o 
 -28   2  19      185.47      233.96     20.37 o 
 -26   2  19      110.97      114.78     16.64 o 
 -24   2  19      319.41      336.78     22.65 o 
 -22   2  19        9.68        5.35     12.35 o 
 -20   2  19       95.08       95.00     15.31 o 
 -18   2  19      361.65      365.01     22.23 o 
 -16   2  19       98.81      129.84     15.08 o 
 -14   2  19      230.64      266.25     22.98 o 
 -12   2  19       50.80       32.08     12.18 o 
 -10   2  19        0.01       -9.93     12.45 o 
  -8   2  19      113.34      156.70     20.75 o 
  -6   2  19      175.88      193.87     22.56 o 
  -4   2  19        4.60        1.92     15.92 o 
  -2   2  19       64.87       55.39     15.14 o 
   0   2  19      137.26      129.33     21.26 o 
   2   2  19       14.29       -7.14     16.68 o 
   4   2  19      121.80      106.73     21.39 o 
   6   2  19       12.27      -13.97     17.91 o 
   8   2  19        2.17      -14.26     18.27 o 
 -37   3  19       14.20       27.30     14.74 o 
 -35   3  19       38.52       44.89     15.53 o 
 -33   3  19        0.34       -3.28     13.68 o 
 -31   3  19        6.42        2.08     13.02 o 
 -29   3  19       10.13       17.21     13.54 o 
 -27   3  19      164.43      186.46     19.31 o 
 -25   3  19      319.77      328.16     22.61 o 
 -23   3  19       25.77       38.54     13.74 o 
 -21   3  19       93.33       84.32     15.59 o 
 -19   3  19       85.37       79.38     15.38 o 
 -17   3  19       36.17       26.86     13.42 o 
 -15   3  19       42.75       42.44     14.22 o 
 -13   3  19      361.10      382.14     23.21 o 
 -11   3  19       31.34       33.29     15.42 o 
  -9   3  19      291.81      311.92     22.12 o 
  -7   3  19       35.34       64.02     15.35 o 
  -5   3  19       31.53       39.20     17.17 o 
  -3   3  19        3.85        2.71     28.83 o 
  -1   3  19       10.88       36.11     19.79 o 
   1   3  19       73.55       92.36     20.74 o 
   3   3  19        1.32        0.15     18.12 o 
   5   3  19       19.08       12.27     18.62 o 
 -30   4  19      301.45      328.44     24.97 o 
 -28   4  19       25.94       24.03     14.83 o 
 -26   4  19       73.17       51.48     15.17 o 
 -24   4  19       19.94       21.97     14.68 o 
 -22   4  19        1.48        5.84     14.93 o 
 -20   4  19       97.99       90.18     17.10 o 
 -18   4  19      371.87      410.98     29.18 o 
 -16   4  19      276.28      318.45     31.91 o 
 -14   4  19      229.69      270.50     22.15 o 
 -12   4  19      705.64      750.65     32.74 o 
 -10   4  19       21.91       46.76     17.49 o 
  -8   4  19      182.35      218.50     29.55 o 
  -6   4  19        4.80       -5.80     19.14 o 
  -4   4  19      139.82      163.29     25.85 o 
 -42   0  20      205.69      202.81     42.33 o 
 -40   0  20      249.97      261.58     44.20 o 
 -38   0  20       48.88       35.23     29.26 o 
 -36   0  20      261.02      247.26     42.21 o 
 -34   0  20       95.86      115.54     33.74 o 
 -32   0  20      231.82      256.44     87.03 o 
 -30   0  20      113.37      121.86     22.04 o 
 -28   0  20       33.66       48.93     16.17 o 
 -26   0  20      122.28      136.53     20.22 o 
 -24   0  20       51.84       80.08     17.94 o 
 -22   0  20     1307.14     1492.91     56.35 o 
 -20   0  20      386.30      461.31     28.35 o 
 -18   0  20      240.07      268.72     24.21 o 
 -16   0  20       44.02       99.95     25.33 o 
 -14   0  20     1465.51     1471.42     82.17 o 
 -12   0  20     1716.43     1612.70     76.21 o 
 -10   0  20       25.52       37.89     43.26 o 
  -8   0  20      127.28      137.63     31.81 o 
  -6   0  20        9.80      -11.72     19.58 o 
  -4   0  20       15.31        6.97     30.25 o 
  -2   0  20       33.04        5.36     20.83 o 
   0   0  20      150.69      172.61     36.67 o 
   2   0  20       40.54       44.44     24.09 o 
   4   0  20       23.24       40.51     24.84 o 
   6   0  20      399.27      333.04     88.40 o 
   8   0  20       31.67       -7.84     64.62 o 
 -43   1  20       40.36       72.48     23.77 o 
 -41   1  20      221.39      265.56     31.74 o 
 -39   1  20      204.65      205.57     49.99 o 
 -37   1  20      337.30      347.52     47.20 o 
 -35   1  20      356.17      358.55     30.75 o 
 -33   1  20      120.69      125.02     17.77 o 
 -31   1  20       80.77       81.53     16.10 o 
 -29   1  20       94.50      127.74     17.23 o 
 -27   1  20        0.27       -1.07     12.05 o 
 -25   1  20        0.56        5.56     12.32 o 
 -23   1  20       92.76       98.32     16.03 o 
 -21   1  20        0.06      -11.03     11.03 o 
 -19   1  20      415.65      386.18     20.55 o 
 -17   1  20       64.54       70.25     13.57 o 
 -15   1  20     1015.77      937.59     32.12 o 
 -13   1  20      250.60      249.38     17.95 o 
 -11   1  20        0.97        5.38     11.29 o 
  -9   1  20       13.93        3.94     14.40 o 
  -7   1  20        0.24        9.55     12.92 o 
  -5   1  20        0.05        3.35     13.13 o 
  -3   1  20      102.09      123.03     17.03 o 
  -1   1  20      149.03      142.36     17.65 o 
   1   1  20        8.15      -16.19     16.19 o 
   3   1  20       22.10        3.27     18.13 o 
   5   1  20       21.60       10.97     19.32 o 
   7   1  20       52.80       91.16     29.98 o 
 -40   2  20       27.92       54.31     18.34 o 
 -38   2  20        3.33      -12.97     13.27 o 
 -36   2  20       47.08       48.44     16.07 o 
 -34   2  20      100.31      105.52     17.53 o 
 -32   2  20        8.28        7.12     13.70 o 
 -30   2  20       59.53       68.12     15.81 o 
 -28   2  20       73.92       74.35     15.97 o 
 -26   2  20       14.67       13.90     13.37 o 
 -24   2  20      113.22      120.47     16.86 o 
 -22   2  20      102.64      129.23     16.90 o 
 -20   2  20        0.37        7.30     12.56 o 
 -18   2  20      259.52      258.52     20.73 o 
 -16   2  20        0.50       13.67     11.99 o 
 -14   2  20      267.66      297.76     19.80 o 
 -12   2  20       21.77       43.11     13.99 o 
 -10   2  20      494.43      532.80     28.66 o 
  -8   2  20       78.05      140.62     17.37 o 
  -6   2  20      359.75      409.33     23.59 o 
  -4   2  20       19.41       29.90     21.20 o 
  -2   2  20       37.13       34.57     18.42 o 
   0   2  20        1.57       -9.80     17.36 o 
   2   2  20       16.29       11.12     18.84 o 
   4   2  20      141.85      180.21     25.24 o 
 -35   3  20        1.57        6.15     14.49 o 
 -33   3  20       42.78       44.39     15.67 o 
 -31   3  20       78.72       74.41     16.35 o 
 -29   3  20       34.83       24.68     14.46 o 
 -27   3  20       92.67      108.18     17.40 o 
 -25   3  20      105.30      127.33     17.75 o 
 -23   3  20       11.99        8.63     13.66 o 
 -21   3  20      126.95      142.41     18.09 o 
 -19   3  20       77.56       92.42     16.18 o 
 -17   3  20       27.12       43.07     14.67 o 
 -15   3  20        1.66       18.00     13.65 o 
 -13   3  20       49.75       55.22     15.16 o 
 -11   3  20        0.03        9.06     14.07 o 
  -9   3  20       29.66       56.99     19.17 o 
  -7   3  20       61.00       67.42     18.65 o 
  -5   3  20      132.88      133.45     21.38 o 
  -3   3  20        0.00        9.95     21.87 o 
  -1   3  20       38.94       62.58     20.10 o 
 -24   4  20       66.89       40.04     15.52 o 
 -22   4  20      155.06      169.77     20.15 o 
 -20   4  20        4.64        2.63     13.60 o 
 -18   4  20       36.25       30.24     14.61 o 
 -16   4  20        1.33       13.53     13.43 o 
 -14   4  20       11.87       -3.43     14.00 o 
 -12   4  20       25.83       25.30     15.02 o 
 -39   1  21        7.05       37.97     16.05 o 
 -37   1  21        6.16       30.58     15.47 o 
 -35   1  21       18.55       34.52     18.63 o 
 -33   1  21      104.13       93.25     16.46 o 
 -31   1  21        2.93       -6.25     12.50 o 
 -29   1  21      162.78      176.61     19.41 o 
 -27   1  21      179.37      191.08     19.63 o 
 -25   1  21      110.87      120.19     17.16 o 
 -23   1  21       79.73      106.69     16.48 o 
 -21   1  21        3.24        2.58     12.56 o 
 -19   1  21        4.78       -3.10     11.48 o 
 -17   1  21       24.47       49.94     13.02 o 
 -15   1  21       20.61       38.93     12.48 o 
 -13   1  21       91.10       84.13     14.00 o 
 -11   1  21        7.95      -10.92     10.92 o 
  -9   1  21       33.86       52.12     13.22 o 
  -7   1  21      300.85      340.10     22.01 o 
  -5   1  21      154.01      233.27     27.56 o 
  -3   1  21       17.44       11.22     14.54 o 
  -1   1  21       21.95       34.57     26.78 o 
   1   1  21      131.26      136.78     27.24 o 
   3   1  21      128.32      105.43     45.45 o 
 -36   2  21        0.03        2.65     13.55 o 
 -34   2  21        3.62       -8.19     13.87 o 
 -32   2  21       45.22       59.17     16.17 o 
 -30   2  21       20.65       26.98     14.61 o 
 -28   2  21       10.11       -7.08     13.05 o 
 -26   2  21       54.30       45.95     15.43 o 
 -24   2  21      241.51      239.45     20.90 o 
 -22   2  21      120.34      154.99     18.26 o 
 -20   2  21       26.57       34.72     13.99 o 
 -18   2  21       90.61      130.38     17.48 o 
 -16   2  21      551.48      524.49     26.34 o 
 -14   2  21       33.72       43.76     12.93 o 
 -12   2  21        7.11       20.61     14.75 o 
 -10   2  21       34.75       16.94     12.65 o 
  -8   2  21       52.38      110.66     17.05 o 
  -6   2  21        0.77        8.27     14.38 o 
  -4   2  21        0.14       16.19     17.50 o 
  -2   2  21       12.27       12.24     18.60 o 
   0   2  21      304.50      303.70     28.85 o 
 -31   3  21        5.24       -1.04     13.60 o 
 -29   3  21        1.04       -3.94     13.66 o 
 -27   3  21        0.01      -13.29     13.29 o 
 -25   3  21      183.65      194.56     20.57 o 
 -23   3  21      554.32      601.45     29.86 o 
 -21   3  21      176.81      211.97     21.15 o 
 -19   3  21      222.49      325.87     24.10 o 
 -17   3  21     1280.69     1199.68     55.56 o 
 -15   3  21      301.62      368.71     23.93 o 
 -13   3  21        2.59       11.16     21.15 o 
 -11   3  21        0.56       -8.04     13.47 o 
  -9   3  21       61.29       69.49     21.96 o 
  -7   3  21       30.37        6.54     32.62 o 
 -38   0  22       21.88       37.97     30.63 o 
 -36   0  22        0.04      -24.28     24.28 o 
 -34   0  22       16.68       42.33     29.63 o 
 -32   0  22      126.74      133.46     36.11 o 
 -30   0  22      324.08      351.71     47.31 o 
 -28   0  22       18.97       35.86     27.64 o 
 -26   0  22       43.27       87.16     24.14 o 
 -24   0  22      314.01      369.46     34.40 o 
 -22   0  22      140.73      187.08     29.90 o 
 -20   0  22       10.15       11.77     21.39 o 
 -18   0  22       30.72       68.74     36.79 o 
 -16   0  22      550.76      598.29     43.31 o 
 -14   0  22      852.93      959.00     56.22 o 
 -12   0  22     1013.29     1198.91     65.07 o 
 -10   0  22      230.87      340.27     87.27 o 
  -8   0  22       15.69       23.83     36.04 o 
  -6   0  22       87.84      115.39     49.61 o 
  -4   0  22      983.75      905.58     55.68 o 
  -2   0  22      123.91      133.48     29.92 o 
 -35   1  22       50.24       59.90     17.45 o 
 -33   1  22       28.18       45.51     16.97 o 
 -31   1  22      203.10      236.07     21.90 o 
 -29   1  22       26.56       28.08     14.51 o 
 -27   1  22      102.91      118.79     17.65 o 
 -25   1  22       28.02       33.62     14.35 o 
 -23   1  22       37.39       42.25     14.77 o 
 -21   1  22      128.69      170.91     18.87 o 
 -19   1  22       45.50       52.70     13.87 o 
 -17   1  22       68.31       82.08     14.89 o 
 -15   1  22       19.72       17.45     12.78 o 
 -13   1  22      266.99      309.80     20.61 o 
 -11   1  22      338.95      391.01     25.94 o 
  -9   1  22       25.13       30.93     16.75 o 
  -7   1  22      105.91      158.43     21.21 o 
  -5   1  22       12.66       14.39     16.84 o 
  -3   1  22        0.24      -20.51     20.51 o 
 -32   2  22      100.32      149.51     26.38 o 
 -30   2  22      118.46      148.69     19.34 o 
 -28   2  22        3.28        9.94     14.28 o 
 -26   2  22      166.33      212.90     21.19 o 
 -24   2  22      471.17      521.64     27.53 o 
 -22   2  22      251.95      265.42     22.05 o 
 -20   2  22      118.71      138.88     18.41 o 
 -18   2  22       74.11       94.71     16.65 o 
 -16   2  22       31.70       63.39     15.52 o 
 -14   2  22      237.98      247.31     23.38 o 
 -12   2  22       18.53       28.03     13.90 o 
 -10   2  22       30.90       36.44     14.16 o 
  -8   2  22       38.07       57.55     16.41 o 
  -6   2  22       62.24       53.36     19.61 o 
 -31   1  23      276.43      342.55     28.13 o 
 -29   1  23      107.39      118.94     18.49 o 
 -27   1  23       43.35       76.26     19.97 o 
 -25   1  23      137.75      158.35     23.29 o 
 -23   1  23        0.05        5.21     17.44 o 
 -21   1  23      270.97      378.10     30.23 o 
 -19   1  23      600.39      658.00     36.78 o 
 -17   1  23       40.58       87.25     25.92 o 
 -15   1  23        0.24       25.36     16.45 o 
 -13   1  23        3.42        2.29     16.14 o 
 -11   1  23        0.37        2.30     15.91 o 
 -22   2  23        0.91        5.24     13.70 o 
 -20   2  23       37.43       57.34     15.62 o 
                                                 
